# Supplementary material for: Atlas-scale single-cell multi-sample multi-condition data integration using scMerge2
Source: Nat Commun. 2023 Jul 17;14:4272. doi: 10.1038/s41467-023-39923-2 (PMC10352351; doi:10.1038/s41467-023-39923-2)
Supplement: Supplementary file 4 — Source data [file 41467_2023_39923_MOESM4_ESM.xlsx]

## Sheet: Fig2a
	ARI (batch)	ARI (cell type)	ASW (batch)	ASW (cell type)
Raw	0.200159	0.409312	-0.0815947	-0.0260149
Liger	0.00543083	0.233377	-0.0986417	-0.168498
Harmony	0.0185289	0.576968	-0.113819	0.0787452
fastMNN	0.0328392	0.458682	-0.108932	0.118335
Seurat	0.0213946	0.602372	-0.0905597	0.214589
SeuratRPCA	0.0127897	0.535172	-0.0930294	0.221818
scVI	0.041769	0.44703	-0.134197	0.0564204
Scanorama	0.0481343	0.446317	-0.105446	0.0794569
scMerge2	0.0179019	0.565885	-0.125464	0.0394916
scMerge2-h	0.0142846	0.649943	-0.102407	0.149162

## Sheet: Fig2b
method	metrics	value	rank
fastMNN	ARI (batch)	0.859248	7
fastMNN	ARI (cell type)	0.540862	6
fastMNN	ASW (batch)	0.519704	4
fastMNN	ASW (cell type)	0.734874	4
fastMNN	Overall	0.666923	7
fastMNN	PCA (batch)	0.679928	8
Harmony	ARI (batch)	0.932736	5
Harmony	ARI (cell type)	0.824816	3
Harmony	ASW (batch)	0.612598	3
Harmony	ASW (cell type)	0.633443	6
Harmony	Overall	0.779021	3
Harmony	PCA (batch)	0.891513	5
Liger	ARI (batch)	1	1
Liger	ARI (cell type)	0	10
Liger	ASW (batch)	0.324074	7
Liger	ASW (cell type)	0	10
Liger	Overall	0.464815	9
Liger	PCA (batch)	1	1
Raw	ARI (batch)	0	10
Raw	ARI (cell type)	0.422345	9
Raw	ASW (batch)	0	10
Raw	ASW (cell type)	0.365045	9
Raw	Overall	0.157478	10
Raw	PCA (batch)	0	10
Scanorama	ARI (batch)	0.780702	9
Scanorama	ARI (cell type)	0.511179	8
Scanorama	ASW (batch)	0.453427	5
Scanorama	ASW (cell type)	0.635267	5
Scanorama	Overall	0.563028	8
Scanorama	PCA (batch)	0.434564	9
scMerge2	ARI (batch)	0.935956	4
scMerge2	ARI (cell type)	0.798211	4
scMerge2	ASW (batch)	0.833983	2
scMerge2	ASW (cell type)	0.532874	8
scMerge2	Overall	0.805486	2
scMerge2	PCA (batch)	0.926408	2
scMerge2-h	ARI (batch)	0.954533	3
scMerge2-h	ARI (cell type)	1	1
scMerge2-h	ASW (batch)	0.395651	6
scMerge2-h	ASW (cell type)	0.813852	3
scMerge2-h	Overall	0.809724	1
scMerge2-h	PCA (batch)	0.884582	6
scVI	ARI (batch)	0.81339	8
scVI	ARI (cell type)	0.512889	7
scVI	ASW (batch)	1	1
scVI	ASW (cell type)	0.576247	7
scVI	Overall	0.725524	6
scVI	PCA (batch)	0.725092	7
Seurat	ARI (batch)	0.91802	6
Seurat	ARI (cell type)	0.885801	2
Seurat	ASW (batch)	0.170431	9
Seurat	ASW (cell type)	0.981479	2
Seurat	Overall	0.77224	4
Seurat	PCA (batch)	0.905471	3
SeuratRPCA	ARI (batch)	0.96221	2
SeuratRPCA	ARI (cell type)	0.724483	5
SeuratRPCA	ASW (batch)	0.217382	8
SeuratRPCA	ASW (cell type)	1	1
SeuratRPCA	Overall	0.761182	5
SeuratRPCA	PCA (batch)	0.901833	4

## Sheet: Fig2c
thr	celltype	method	variable	value	L1	DS_logFC	DS_prop
thr0.001	CD14	logcounts	F1	0.222222	1.1DS_prop0.1	1.1	0.1
thr0.01	CD14	logcounts	F1	0.367347	1.1DS_prop0.1	1.1	0.1
thr0.05	CD14	logcounts	F1	0.431373	1.1DS_prop0.1	1.1	0.1
thr0.001	CD4	logcounts	F1	0.248175	1.1DS_prop0.1	1.1	0.1
thr0.01	CD4	logcounts	F1	0.309859	1.1DS_prop0.1	1.1	0.1
thr0.05	CD4	logcounts	F1	0.367347	1.1DS_prop0.1	1.1	0.1
thr0.001	CD14	scMerge2_condition	F1	0.562874	1.1DS_prop0.1	1.1	0.1
thr0.01	CD14	scMerge2_condition	F1	0.702128	1.1DS_prop0.1	1.1	0.1
thr0.05	CD14	scMerge2_condition	F1	0.737864	1.1DS_prop0.1	1.1	0.1
thr0.001	CD4	scMerge2_condition	F1	0.536585	1.1DS_prop0.1	1.1	0.1
thr0.01	CD4	scMerge2_condition	F1	0.621469	1.1DS_prop0.1	1.1	0.1
thr0.05	CD4	scMerge2_condition	F1	0.731707	1.1DS_prop0.1	1.1	0.1
thr0.001	CD14	Seurat	F1	0.597826	1.1DS_prop0.1	1.1	0.1
thr0.01	CD14	Seurat	F1	0.6	1.1DS_prop0.1	1.1	0.1
thr0.05	CD14	Seurat	F1	0.537313	1.1DS_prop0.1	1.1	0.1
thr0.001	CD4	Seurat	F1	0.512195	1.1DS_prop0.1	1.1	0.1
thr0.01	CD4	Seurat	F1	0.616162	1.1DS_prop0.1	1.1	0.1
thr0.05	CD4	Seurat	F1	0.534247	1.1DS_prop0.1	1.1	0.1
thr0.001	CD14	fastMNN	F1	0.564706	1.1DS_prop0.1	1.1	0.1
thr0.01	CD14	fastMNN	F1	0.47191	1.1DS_prop0.1	1.1	0.1
thr0.05	CD14	fastMNN	F1	0.378819	1.1DS_prop0.1	1.1	0.1
thr0.001	CD4	fastMNN	F1	0.611872	1.1DS_prop0.1	1.1	0.1
thr0.01	CD4	fastMNN	F1	0.554386	1.1DS_prop0.1	1.1	0.1
thr0.05	CD4	fastMNN	F1	0.479381	1.1DS_prop0.1	1.1	0.1
thr0.001	CD14	logcounts	F1	0.195489	1.2DS_prop0.1	1.2	0.1
thr0.01	CD14	logcounts	F1	0.285714	1.2DS_prop0.1	1.2	0.1
thr0.05	CD14	logcounts	F1	0.397351	1.2DS_prop0.1	1.2	0.1
thr0.001	CD4	logcounts	F1	0.378378	1.2DS_prop0.1	1.2	0.1
thr0.01	CD4	logcounts	F1	0.448718	1.2DS_prop0.1	1.2	0.1
thr0.05	CD4	logcounts	F1	0.512195	1.2DS_prop0.1	1.2	0.1
thr0.001	CD14	scMerge2_condition	F1	0.609195	1.2DS_prop0.1	1.2	0.1
thr0.01	CD14	scMerge2_condition	F1	0.686869	1.2DS_prop0.1	1.2	0.1
thr0.05	CD14	scMerge2_condition	F1	0.675676	1.2DS_prop0.1	1.2	0.1
thr0.001	CD4	scMerge2_condition	F1	0.588235	1.2DS_prop0.1	1.2	0.1
thr0.01	CD4	scMerge2_condition	F1	0.738462	1.2DS_prop0.1	1.2	0.1
thr0.05	CD4	scMerge2_condition	F1	0.745455	1.2DS_prop0.1	1.2	0.1
thr0.001	CD14	Seurat	F1	0.559585	1.2DS_prop0.1	1.2	0.1
thr0.01	CD14	Seurat	F1	0.572581	1.2DS_prop0.1	1.2	0.1
thr0.05	CD14	Seurat	F1	0.446927	1.2DS_prop0.1	1.2	0.1
thr0.001	CD4	Seurat	F1	0.509091	1.2DS_prop0.1	1.2	0.1
thr0.01	CD4	Seurat	F1	0.531915	1.2DS_prop0.1	1.2	0.1
thr0.05	CD4	Seurat	F1	0.47191	1.2DS_prop0.1	1.2	0.1
thr0.001	CD14	fastMNN	F1	0.603448	1.2DS_prop0.1	1.2	0.1
thr0.01	CD14	fastMNN	F1	0.546075	1.2DS_prop0.1	1.2	0.1
thr0.05	CD14	fastMNN	F1	0.410377	1.2DS_prop0.1	1.2	0.1
thr0.001	CD4	fastMNN	F1	0.64186	1.2DS_prop0.1	1.2	0.1
thr0.01	CD4	fastMNN	F1	0.605442	1.2DS_prop0.1	1.2	0.1
thr0.05	CD4	fastMNN	F1	0.564103	1.2DS_prop0.1	1.2	0.1
thr0.001	CD14	logcounts	F1	0.273381	1.3DS_prop0.1	1.3	0.1
thr0.01	CD14	logcounts	F1	0.378378	1.3DS_prop0.1	1.3	0.1
thr0.05	CD14	logcounts	F1	0.481013	1.3DS_prop0.1	1.3	0.1
thr0.001	CD4	logcounts	F1	0.235294	1.3DS_prop0.1	1.3	0.1
thr0.01	CD4	logcounts	F1	0.319444	1.3DS_prop0.1	1.3	0.1
thr0.05	CD4	logcounts	F1	0.397516	1.3DS_prop0.1	1.3	0.1
thr0.001	CD14	scMerge2_condition	F1	0.554217	1.3DS_prop0.1	1.3	0.1
thr0.01	CD14	scMerge2_condition	F1	0.666667	1.3DS_prop0.1	1.3	0.1
thr0.05	CD14	scMerge2_condition	F1	0.704762	1.3DS_prop0.1	1.3	0.1
thr0.001	CD4	scMerge2_condition	F1	0.744898	1.3DS_prop0.1	1.3	0.1
thr0.01	CD4	scMerge2_condition	F1	0.792627	1.3DS_prop0.1	1.3	0.1
thr0.05	CD4	scMerge2_condition	F1	0.767442	1.3DS_prop0.1	1.3	0.1
thr0.001	CD14	Seurat	F1	0.597015	1.3DS_prop0.1	1.3	0.1
thr0.01	CD14	Seurat	F1	0.578512	1.3DS_prop0.1	1.3	0.1
thr0.05	CD14	Seurat	F1	0.479532	1.3DS_prop0.1	1.3	0.1
thr0.001	CD4	Seurat	F1	0.418803	1.3DS_prop0.1	1.3	0.1
thr0.01	CD4	Seurat	F1	0.313131	1.3DS_prop0.1	1.3	0.1
thr0.05	CD4	Seurat	F1	0.238245	1.3DS_prop0.1	1.3	0.1
thr0.001	CD14	fastMNN	F1	0.577586	1.3DS_prop0.1	1.3	0.1
thr0.01	CD14	fastMNN	F1	0.538462	1.3DS_prop0.1	1.3	0.1
thr0.05	CD14	fastMNN	F1	0.446078	1.3DS_prop0.1	1.3	0.1
thr0.001	CD4	fastMNN	F1	0.571429	1.3DS_prop0.1	1.3	0.1
thr0.01	CD4	fastMNN	F1	0.481752	1.3DS_prop0.1	1.3	0.1
thr0.05	CD4	fastMNN	F1	0.394636	1.3DS_prop0.1	1.3	0.1
thr0.001	CD14	logcounts	F1	0.285714	1.4DS_prop0.1	1.4	0.1
thr0.01	CD14	logcounts	F1	0.344828	1.4DS_prop0.1	1.4	0.1
thr0.05	CD14	logcounts	F1	0.506173	1.4DS_prop0.1	1.4	0.1
thr0.001	CD4	logcounts	F1	0.378378	1.4DS_prop0.1	1.4	0.1
thr0.01	CD4	logcounts	F1	0.455696	1.4DS_prop0.1	1.4	0.1
thr0.05	CD4	logcounts	F1	0.531073	1.4DS_prop0.1	1.4	0.1
thr0.001	CD14	scMerge2_condition	F1	0.659218	1.4DS_prop0.1	1.4	0.1
thr0.01	CD14	scMerge2_condition	F1	0.794118	1.4DS_prop0.1	1.4	0.1
thr0.05	CD14	scMerge2_condition	F1	0.788991	1.4DS_prop0.1	1.4	0.1
thr0.001	CD4	scMerge2_condition	F1	0.691892	1.4DS_prop0.1	1.4	0.1
thr0.01	CD4	scMerge2_condition	F1	0.75122	1.4DS_prop0.1	1.4	0.1
thr0.05	CD4	scMerge2_condition	F1	0.73913	1.4DS_prop0.1	1.4	0.1
thr0.001	CD14	Seurat	F1	0.676768	1.4DS_prop0.1	1.4	0.1
thr0.01	CD14	Seurat	F1	0.596899	1.4DS_prop0.1	1.4	0.1
thr0.05	CD14	Seurat	F1	0.479784	1.4DS_prop0.1	1.4	0.1
thr0.001	CD4	Seurat	F1	0.545455	1.4DS_prop0.1	1.4	0.1
thr0.01	CD4	Seurat	F1	0.423592	1.4DS_prop0.1	1.4	0.1
thr0.05	CD4	Seurat	F1	0.327869	1.4DS_prop0.1	1.4	0.1
thr0.001	CD14	fastMNN	F1	0.648221	1.4DS_prop0.1	1.4	0.1
thr0.01	CD14	fastMNN	F1	0.512821	1.4DS_prop0.1	1.4	0.1
thr0.05	CD14	fastMNN	F1	0.41129	1.4DS_prop0.1	1.4	0.1
thr0.001	CD4	fastMNN	F1	0.657244	1.4DS_prop0.1	1.4	0.1
thr0.01	CD4	fastMNN	F1	0.543478	1.4DS_prop0.1	1.4	0.1
thr0.05	CD4	fastMNN	F1	0.450413	1.4DS_prop0.1	1.4	0.1
thr0.001	CD14	logcounts	F1	0.333333	1.5DS_prop0.1	1.5	0.1
thr0.01	CD14	logcounts	F1	0.431373	1.5DS_prop0.1	1.5	0.1
thr0.05	CD14	logcounts	F1	0.573099	1.5DS_prop0.1	1.5	0.1
thr0.001	CD4	logcounts	F1	0.356164	1.5DS_prop0.1	1.5	0.1
thr0.01	CD4	logcounts	F1	0.441558	1.5DS_prop0.1	1.5	0.1
thr0.05	CD4	logcounts	F1	0.576471	1.5DS_prop0.1	1.5	0.1
thr0.001	CD14	scMerge2_condition	F1	0.725389	1.5DS_prop0.1	1.5	0.1
thr0.01	CD14	scMerge2_condition	F1	0.773585	1.5DS_prop0.1	1.5	0.1
thr0.05	CD14	scMerge2_condition	F1	0.7251	1.5DS_prop0.1	1.5	0.1
thr0.001	CD4	scMerge2_condition	F1	0.732984	1.5DS_prop0.1	1.5	0.1
thr0.01	CD4	scMerge2_condition	F1	0.807339	1.5DS_prop0.1	1.5	0.1
thr0.05	CD4	scMerge2_condition	F1	0.815126	1.5DS_prop0.1	1.5	0.1
thr0.001	CD14	Seurat	F1	0.592593	1.5DS_prop0.1	1.5	0.1
thr0.01	CD14	Seurat	F1	0.509677	1.5DS_prop0.1	1.5	0.1
thr0.05	CD14	Seurat	F1	0.408353	1.5DS_prop0.1	1.5	0.1
thr0.001	CD4	Seurat	F1	0.601852	1.5DS_prop0.1	1.5	0.1
thr0.01	CD4	Seurat	F1	0.5	1.5DS_prop0.1	1.5	0.1
thr0.05	CD4	Seurat	F1	0.338583	1.5DS_prop0.1	1.5	0.1
thr0.001	CD14	fastMNN	F1	0.605678	1.5DS_prop0.1	1.5	0.1
thr0.01	CD14	fastMNN	F1	0.467593	1.5DS_prop0.1	1.5	0.1
thr0.05	CD14	fastMNN	F1	0.367568	1.5DS_prop0.1	1.5	0.1
thr0.001	CD4	fastMNN	F1	0.588589	1.5DS_prop0.1	1.5	0.1
thr0.01	CD4	fastMNN	F1	0.503667	1.5DS_prop0.1	1.5	0.1
thr0.05	CD4	fastMNN	F1	0.388785	1.5DS_prop0.1	1.5	0.1
thr0.001	CD14	logcounts	F1	0.309859	1.6DS_prop0.1	1.6	0.1
thr0.01	CD14	logcounts	F1	0.5	1.6DS_prop0.1	1.6	0.1
thr0.05	CD14	logcounts	F1	0.610169	1.6DS_prop0.1	1.6	0.1
thr0.001	CD4	logcounts	F1	0.451613	1.6DS_prop0.1	1.6	0.1
thr0.01	CD4	logcounts	F1	0.554217	1.6DS_prop0.1	1.6	0.1
thr0.05	CD4	logcounts	F1	0.651685	1.6DS_prop0.1	1.6	0.1
thr0.001	CD14	scMerge2_condition	F1	0.746114	1.6DS_prop0.1	1.6	0.1
thr0.01	CD14	scMerge2_condition	F1	0.767773	1.6DS_prop0.1	1.6	0.1
thr0.05	CD14	scMerge2_condition	F1	0.743083	1.6DS_prop0.1	1.6	0.1
thr0.001	CD4	scMerge2_condition	F1	0.730159	1.6DS_prop0.1	1.6	0.1
thr0.01	CD4	scMerge2_condition	F1	0.8	1.6DS_prop0.1	1.6	0.1
thr0.05	CD4	scMerge2_condition	F1	0.851064	1.6DS_prop0.1	1.6	0.1
thr0.001	CD14	Seurat	F1	0.646288	1.6DS_prop0.1	1.6	0.1
thr0.01	CD14	Seurat	F1	0.536741	1.6DS_prop0.1	1.6	0.1
thr0.05	CD14	Seurat	F1	0.426304	1.6DS_prop0.1	1.6	0.1
thr0.001	CD4	Seurat	F1	0.704762	1.6DS_prop0.1	1.6	0.1
thr0.01	CD4	Seurat	F1	0.571429	1.6DS_prop0.1	1.6	0.1
thr0.05	CD4	Seurat	F1	0.365385	1.6DS_prop0.1	1.6	0.1
thr0.001	CD14	fastMNN	F1	0.559322	1.6DS_prop0.1	1.6	0.1
thr0.01	CD14	fastMNN	F1	0.462222	1.6DS_prop0.1	1.6	0.1
thr0.05	CD14	fastMNN	F1	0.371134	1.6DS_prop0.1	1.6	0.1
thr0.001	CD4	fastMNN	F1	0.562842	1.6DS_prop0.1	1.6	0.1
thr0.01	CD4	fastMNN	F1	0.461207	1.6DS_prop0.1	1.6	0.1
thr0.05	CD4	fastMNN	F1	0.385009	1.6DS_prop0.1	1.6	0.1
thr0.001	CD14	logcounts	F1	0.471338	1.7DS_prop0.1	1.7	0.1
thr0.01	CD14	logcounts	F1	0.554217	1.7DS_prop0.1	1.7	0.1
thr0.05	CD14	logcounts	F1	0.636364	1.7DS_prop0.1	1.7	0.1
thr0.001	CD4	logcounts	F1	0.333333	1.7DS_prop0.1	1.7	0.1
thr0.01	CD4	logcounts	F1	0.461538	1.7DS_prop0.1	1.7	0.1
thr0.05	CD4	logcounts	F1	0.644068	1.7DS_prop0.1	1.7	0.1
thr0.001	CD14	scMerge2_condition	F1	0.687831	1.7DS_prop0.1	1.7	0.1
thr0.01	CD14	scMerge2_condition	F1	0.745283	1.7DS_prop0.1	1.7	0.1
thr0.05	CD14	scMerge2_condition	F1	0.725869	1.7DS_prop0.1	1.7	0.1
thr0.001	CD4	scMerge2_condition	F1	0.743456	1.7DS_prop0.1	1.7	0.1
thr0.01	CD4	scMerge2_condition	F1	0.827907	1.7DS_prop0.1	1.7	0.1
thr0.05	CD4	scMerge2_condition	F1	0.819672	1.7DS_prop0.1	1.7	0.1
thr0.001	CD14	Seurat	F1	0.598214	1.7DS_prop0.1	1.7	0.1
thr0.01	CD14	Seurat	F1	0.555133	1.7DS_prop0.1	1.7	0.1
thr0.05	CD14	Seurat	F1	0.451948	1.7DS_prop0.1	1.7	0.1
thr0.001	CD4	Seurat	F1	0.654028	1.7DS_prop0.1	1.7	0.1
thr0.01	CD4	Seurat	F1	0.50774	1.7DS_prop0.1	1.7	0.1
thr0.05	CD4	Seurat	F1	0.36961	1.7DS_prop0.1	1.7	0.1
thr0.001	CD14	fastMNN	F1	0.488432	1.7DS_prop0.1	1.7	0.1
thr0.01	CD14	fastMNN	F1	0.390716	1.7DS_prop0.1	1.7	0.1
thr0.05	CD14	fastMNN	F1	0.325509	1.7DS_prop0.1	1.7	0.1
thr0.001	CD4	fastMNN	F1	0.695652	1.7DS_prop0.1	1.7	0.1
thr0.01	CD4	fastMNN	F1	0.604361	1.7DS_prop0.1	1.7	0.1
thr0.05	CD4	fastMNN	F1	0.483568	1.7DS_prop0.1	1.7	0.1
thr0.001	CD14	logcounts	F1	0.451613	1.8DS_prop0.1	1.8	0.1
thr0.01	CD14	logcounts	F1	0.515337	1.8DS_prop0.1	1.8	0.1
thr0.05	CD14	logcounts	F1	0.622951	1.8DS_prop0.1	1.8	0.1
thr0.001	CD4	logcounts	F1	0.410596	1.8DS_prop0.1	1.8	0.1
thr0.01	CD4	logcounts	F1	0.554217	1.8DS_prop0.1	1.8	0.1
thr0.05	CD4	logcounts	F1	0.659341	1.8DS_prop0.1	1.8	0.1
thr0.001	CD14	scMerge2_condition	F1	0.684211	1.8DS_prop0.1	1.8	0.1
thr0.01	CD14	scMerge2_condition	F1	0.697479	1.8DS_prop0.1	1.8	0.1
thr0.05	CD14	scMerge2_condition	F1	0.638158	1.8DS_prop0.1	1.8	0.1
thr0.001	CD4	scMerge2_condition	F1	0.75	1.8DS_prop0.1	1.8	0.1
thr0.01	CD4	scMerge2_condition	F1	0.803571	1.8DS_prop0.1	1.8	0.1
thr0.05	CD4	scMerge2_condition	F1	0.769811	1.8DS_prop0.1	1.8	0.1
thr0.001	CD14	Seurat	F1	0.634409	1.8DS_prop0.1	1.8	0.1
thr0.01	CD14	Seurat	F1	0.59322	1.8DS_prop0.1	1.8	0.1
thr0.05	CD14	Seurat	F1	0.482972	1.8DS_prop0.1	1.8	0.1
thr0.001	CD4	Seurat	F1	0.570093	1.8DS_prop0.1	1.8	0.1
thr0.01	CD4	Seurat	F1	0.422222	1.8DS_prop0.1	1.8	0.1
thr0.05	CD4	Seurat	F1	0.329749	1.8DS_prop0.1	1.8	0.1
thr0.001	CD14	fastMNN	F1	0.416842	1.8DS_prop0.1	1.8	0.1
thr0.01	CD14	fastMNN	F1	0.360269	1.8DS_prop0.1	1.8	0.1
thr0.05	CD14	fastMNN	F1	0.294595	1.8DS_prop0.1	1.8	0.1
thr0.001	CD4	fastMNN	F1	0.558011	1.8DS_prop0.1	1.8	0.1
thr0.01	CD4	fastMNN	F1	0.434238	1.8DS_prop0.1	1.8	0.1
thr0.05	CD4	fastMNN	F1	0.359664	1.8DS_prop0.1	1.8	0.1
thr0.001	CD14	logcounts	F1	0.481013	1.9DS_prop0.1	1.9	0.1
thr0.01	CD14	logcounts	F1	0.576471	1.9DS_prop0.1	1.9	0.1
thr0.05	CD14	logcounts	F1	0.628019	1.9DS_prop0.1	1.9	0.1
thr0.001	CD4	logcounts	F1	0.481013	1.9DS_prop0.1	1.9	0.1
thr0.01	CD4	logcounts	F1	0.644444	1.9DS_prop0.1	1.9	0.1
thr0.05	CD4	logcounts	F1	0.730769	1.9DS_prop0.1	1.9	0.1
thr0.001	CD14	scMerge2_condition	F1	0.773585	1.9DS_prop0.1	1.9	0.1
thr0.01	CD14	scMerge2_condition	F1	0.734082	1.9DS_prop0.1	1.9	0.1
thr0.05	CD14	scMerge2_condition	F1	0.610169	1.9DS_prop0.1	1.9	0.1
thr0.001	CD4	scMerge2_condition	F1	0.835681	1.9DS_prop0.1	1.9	0.1
thr0.01	CD4	scMerge2_condition	F1	0.793522	1.9DS_prop0.1	1.9	0.1
thr0.05	CD4	scMerge2_condition	F1	0.683386	1.9DS_prop0.1	1.9	0.1
thr0.001	CD14	Seurat	F1	0.557621	1.9DS_prop0.1	1.9	0.1
thr0.01	CD14	Seurat	F1	0.438903	1.9DS_prop0.1	1.9	0.1
thr0.05	CD14	Seurat	F1	0.329114	1.9DS_prop0.1	1.9	0.1
thr0.001	CD4	Seurat	F1	0.66129	1.9DS_prop0.1	1.9	0.1
thr0.01	CD4	Seurat	F1	0.457421	1.9DS_prop0.1	1.9	0.1
thr0.05	CD4	Seurat	F1	0.319355	1.9DS_prop0.1	1.9	0.1
thr0.001	CD14	fastMNN	F1	0.433198	1.9DS_prop0.1	1.9	0.1
thr0.01	CD14	fastMNN	F1	0.337942	1.9DS_prop0.1	1.9	0.1
thr0.05	CD14	fastMNN	F1	0.294194	1.9DS_prop0.1	1.9	0.1
thr0.001	CD4	fastMNN	F1	0.45629	1.9DS_prop0.1	1.9	0.1
thr0.01	CD4	fastMNN	F1	0.364865	1.9DS_prop0.1	1.9	0.1
thr0.05	CD4	fastMNN	F1	0.299728	1.9DS_prop0.1	1.9	0.1
thr0.001	CD14	logcounts	F1	0.348993	2DS_prop0.1	2	0.1
thr0.01	CD14	logcounts	F1	0.436782	2DS_prop0.1	2	0.1
thr0.05	CD14	logcounts	F1	0.474074	2DS_prop0.1	2	0.1
thr0.001	CD4	logcounts	F1	0.389262	2DS_prop0.1	2	0.1
thr0.01	CD4	logcounts	F1	0.554217	2DS_prop0.1	2	0.1
thr0.05	CD4	logcounts	F1	0.736842	2DS_prop0.1	2	0.1
thr0.001	CD14	scMerge2_condition	F1	0.823529	2DS_prop0.1	2	0.1
thr0.01	CD14	scMerge2_condition	F1	0.760784	2DS_prop0.1	2	0.1
thr0.05	CD14	scMerge2_condition	F1	0.612245	2DS_prop0.1	2	0.1
thr0.001	CD4	scMerge2_condition	F1	0.851675	2DS_prop0.1	2	0.1
thr0.01	CD4	scMerge2_condition	F1	0.899563	2DS_prop0.1	2	0.1
thr0.05	CD4	scMerge2_condition	F1	0.843373	2DS_prop0.1	2	0.1
thr0.001	CD14	Seurat	F1	0.283186	2DS_prop0.1	2	0.1
thr0.01	CD14	Seurat	F1	0.247492	2DS_prop0.1	2	0.1
thr0.05	CD14	Seurat	F1	0.222819	2DS_prop0.1	2	0.1
thr0.001	CD4	Seurat	F1	0.648148	2DS_prop0.1	2	0.1
thr0.01	CD4	Seurat	F1	0.620438	2DS_prop0.1	2	0.1
thr0.05	CD4	Seurat	F1	0.431818	2DS_prop0.1	2	0.1
thr0.001	CD14	fastMNN	F1	0.477679	2DS_prop0.1	2	0.1
thr0.01	CD14	fastMNN	F1	0.378194	2DS_prop0.1	2	0.1
thr0.05	CD14	fastMNN	F1	0.308966	2DS_prop0.1	2	0.1
thr0.001	CD4	fastMNN	F1	0.691943	2DS_prop0.1	2	0.1
thr0.01	CD4	fastMNN	F1	0.70073	2DS_prop0.1	2	0.1
thr0.05	CD4	fastMNN	F1	0.5961	2DS_prop0.1	2	0.1

## Sheet: Fig2d
	mean			sd
	sil_batch	sil_celltype		sil_batch	sil_celltype
10	-0.0661768	0.212592	10	0.00528049	0.00684284
20	-0.0654757	0.213738	20	0.00548441	0.00780479
30	-0.0642531	0.221729	30	0.003263	0.0118182
40	-0.0707618	0.226442	40	0.00669345	0.0117361
50	-0.0719412	0.225441	50	0.00588871	0.0100198
Raw_eval_RNA	0.0116481	0.0636225
Liger_eval_RNA	-0.0524586	0.0287493
Harmony_eval_RNA	-0.0598433	0.14269
fastMNN_eval_RNA	-0.065462	0.139157
Seurat_eval_RNA	-0.0537456	0.191075
SeuratRPCA_eval_RNA	-0.0556463	0.192694

## Sheet: Fig3c
Rep	Celltype	Accuracy	method
Rep01	B	0.732871	raw
Rep02	B	0.74935	raw
Rep03	B	0.754553	raw
Rep04	B	0.748482	raw
Rep05	B	0.742411	raw
Rep06	B	0.739809	raw
Rep07	B	0.73634	raw
Rep08	B	0.740676	raw
Rep09	B	0.738075	raw
Rep10	B	0.744146	raw
Rep11	B	0.734605	raw
Rep12	B	0.751951	raw
Rep13	B	0.751951	raw
Rep14	B	0.745013	raw
Rep15	B	0.734605	raw
Rep16	B	0.748482	raw
Rep17	B	0.73634	raw
Rep18	B	0.748482	raw
Rep19	B	0.742411	raw
Rep20	B	0.738075	raw
Rep01	CD14 Mono	0.816221	raw
Rep02	CD14 Mono	0.813632	raw
Rep03	CD14 Mono	0.802416	raw
Rep04	CD14 Mono	0.808456	raw
Rep05	CD14 Mono	0.810181	raw
Rep06	CD14 Mono	0.810181	raw
Rep07	CD14 Mono	0.819672	raw
Rep08	CD14 Mono	0.816221	raw
Rep09	CD14 Mono	0.817084	raw
Rep10	CD14 Mono	0.815358	raw
Rep11	CD14 Mono	0.808456	raw
Rep12	CD14 Mono	0.811907	raw
Rep13	CD14 Mono	0.824849	raw
Rep14	CD14 Mono	0.816221	raw
Rep15	CD14 Mono	0.813632	raw
Rep16	CD14 Mono	0.809318	raw
Rep17	CD14 Mono	0.80673	raw
Rep18	CD14 Mono	0.808456	raw
Rep19	CD14 Mono	0.817084	raw
Rep20	CD14 Mono	0.816221	raw
Rep01	CD16 Mono	0.734767	raw
Rep02	CD16 Mono	0.737455	raw
Rep03	CD16 Mono	0.719534	raw
Rep04	CD16 Mono	0.747312	raw
Rep05	CD16 Mono	0.725807	raw
Rep06	CD16 Mono	0.730287	raw
Rep07	CD16 Mono	0.738351	raw
Rep08	CD16 Mono	0.725807	raw
Rep09	CD16 Mono	0.736559	raw
Rep10	CD16 Mono	0.725807	raw
Rep11	CD16 Mono	0.729391	raw
Rep12	CD16 Mono	0.742831	raw
Rep13	CD16 Mono	0.737455	raw
Rep14	CD16 Mono	0.731183	raw
Rep15	CD16 Mono	0.733871	raw
Rep16	CD16 Mono	0.735663	raw
Rep17	CD16 Mono	0.743728	raw
Rep18	CD16 Mono	0.735663	raw
Rep19	CD16 Mono	0.744624	raw
Rep20	CD16 Mono	0.739247	raw
Rep01	CD4 T	0.797753	raw
Rep02	CD4 T	0.79516	raw
Rep03	CD4 T	0.788246	raw
Rep04	CD4 T	0.78911	raw
Rep05	CD4 T	0.78911	raw
Rep06	CD4 T	0.780467	raw
Rep07	CD4 T	0.777874	raw
Rep08	CD4 T	0.790838	raw
Rep09	CD4 T	0.792567	raw
Rep10	CD4 T	0.778738	raw
Rep11	CD4 T	0.78306	raw
Rep12	CD4 T	0.77701	raw
Rep13	CD4 T	0.770959	raw
Rep14	CD4 T	0.780467	raw
Rep15	CD4 T	0.789974	raw
Rep16	CD4 T	0.782195	raw
Rep17	CD4 T	0.776145	raw
Rep18	CD4 T	0.783924	raw
Rep19	CD4 T	0.774417	raw
Rep20	CD4 T	0.788246	raw
Rep01	CD8 T	0.759099	raw
Rep02	CD8 T	0.745234	raw
Rep03	CD8 T	0.754766	raw
Rep04	CD8 T	0.753033	raw
Rep05	CD8 T	0.749567	raw
Rep06	CD8 T	0.737435	raw
Rep07	CD8 T	0.759965	raw
Rep08	CD8 T	0.764298	raw
Rep09	CD8 T	0.754766	raw
Rep10	CD8 T	0.754766	raw
Rep11	CD8 T	0.766898	raw
Rep12	CD8 T	0.760832	raw
Rep13	CD8 T	0.761698	raw
Rep14	CD8 T	0.77383	raw
Rep15	CD8 T	0.753899	raw
Rep16	CD8 T	0.759099	raw
Rep17	CD8 T	0.757366	raw
Rep18	CD8 T	0.743501	raw
Rep19	CD8 T	0.750433	raw
Rep20	CD8 T	0.758232	raw
Rep01	DC	0.707052	raw
Rep02	DC	0.707957	raw
Rep03	DC	0.713382	raw
Rep04	DC	0.707957	raw
Rep05	DC	0.712477	raw
Rep06	DC	0.70434	raw
Rep07	DC	0.707052	raw
Rep08	DC	0.722423	raw
Rep09	DC	0.706148	raw
Rep10	DC	0.716998	raw
Rep11	DC	0.710669	raw
Rep12	DC	0.709765	raw
Rep13	DC	0.71519	raw
Rep14	DC	0.723327	raw
Rep15	DC	0.712477	raw
Rep16	DC	0.720615	raw
Rep17	DC	0.713382	raw
Rep18	DC	0.711573	raw
Rep19	DC	0.705244	raw
Rep20	DC	0.709765	raw
Rep01	gdT	0.686472	raw
Rep02	gdT	0.677331	raw
Rep03	gdT	0.6883	raw
Rep04	gdT	0.685558	raw
Rep05	gdT	0.684643	raw
Rep06	gdT	0.670018	raw
Rep07	gdT	0.685558	raw
Rep08	gdT	0.680073	raw
Rep09	gdT	0.678245	raw
Rep10	gdT	0.680073	raw
Rep11	gdT	0.670932	raw
Rep12	gdT	0.682815	raw
Rep13	gdT	0.676417	raw
Rep14	gdT	0.669104	raw
Rep15	gdT	0.694698	raw
Rep16	gdT	0.680073	raw
Rep17	gdT	0.686472	raw
Rep18	gdT	0.6883	raw
Rep19	gdT	0.689214	raw
Rep20	gdT	0.670018	raw
Rep01	MAIT	0.680451	raw
Rep02	MAIT	0.666353	raw
Rep03	MAIT	0.682331	raw
Rep04	MAIT	0.678571	raw
Rep05	MAIT	0.705827	raw
Rep06	MAIT	0.678571	raw
Rep07	MAIT	0.677632	raw
Rep08	MAIT	0.670113	raw
Rep09	MAIT	0.674812	raw
Rep10	MAIT	0.68609	raw
Rep11	MAIT	0.676692	raw
Rep12	MAIT	0.675752	raw
Rep13	MAIT	0.695489	raw
Rep14	MAIT	0.669173	raw
Rep15	MAIT	0.676692	raw
Rep16	MAIT	0.663534	raw
Rep17	MAIT	0.695489	raw
Rep18	MAIT	0.671992	raw
Rep19	MAIT	0.676692	raw
Rep20	MAIT	0.68891	raw
Rep01	Neutrophil	0.590331	raw
Rep02	Neutrophil	0.581425	raw
Rep03	Neutrophil	0.587786	raw
Rep04	Neutrophil	0.597964	raw
Rep05	Neutrophil	0.562341	raw
Rep06	Neutrophil	0.587786	raw
Rep07	Neutrophil	0.585242	raw
Rep08	Neutrophil	0.585242	raw
Rep09	Neutrophil	0.58397	raw
Rep10	Neutrophil	0.572519	raw
Rep11	Neutrophil	0.596692	raw
Rep12	Neutrophil	0.580153	raw
Rep13	Neutrophil	0.581425	raw
Rep14	Neutrophil	0.58397	raw
Rep15	Neutrophil	0.57888	raw
Rep16	Neutrophil	0.580153	raw
Rep17	Neutrophil	0.59542	raw
Rep18	Neutrophil	0.571247	raw
Rep19	Neutrophil	0.599237	raw
Rep20	Neutrophil	0.58397	raw
Rep01	NK	0.772217	raw
Rep02	NK	0.784297	raw
Rep03	NK	0.773943	raw
Rep04	NK	0.773943	raw
Rep05	NK	0.772217	raw
Rep06	NK	0.753235	raw
Rep07	NK	0.775669	raw
Rep08	NK	0.763589	raw
Rep09	NK	0.779983	raw
Rep10	NK	0.778257	raw
Rep11	NK	0.777394	raw
Rep12	NK	0.776532	raw
Rep13	NK	0.777394	raw
Rep14	NK	0.781708	raw
Rep15	NK	0.758412	raw
Rep16	NK	0.775669	raw
Rep17	NK	0.766178	raw
Rep18	NK	0.780846	raw
Rep19	NK	0.776532	raw
Rep20	NK	0.777394	raw
Rep01	NKT	0.719052	raw
Rep02	NKT	0.713784	raw
Rep03	NKT	0.720808	raw
Rep04	NKT	0.716418	raw
Rep05	NKT	0.713784	raw
Rep06	NKT	0.702371	raw
Rep07	NKT	0.708516	raw
Rep08	NKT	0.716418	raw
Rep09	NKT	0.722564	raw
Rep10	NKT	0.717296	raw
Rep11	NKT	0.718174	raw
Rep12	NKT	0.71554	raw
Rep13	NKT	0.710272	raw
Rep14	NKT	0.709394	raw
Rep15	NKT	0.716418	raw
Rep16	NKT	0.71554	raw
Rep17	NKT	0.704126	raw
Rep18	NKT	0.713784	raw
Rep19	NKT	0.695347	raw
Rep20	NKT	0.719052	raw
Rep01	Plasma	0.642994	raw
Rep02	Plasma	0.660269	raw
Rep03	Plasma	0.646833	raw
Rep04	Plasma	0.649712	raw
Rep05	Plasma	0.659309	raw
Rep06	Plasma	0.642994	raw
Rep07	Plasma	0.654511	raw
Rep08	Plasma	0.666027	raw
Rep09	Plasma	0.662188	raw
Rep10	Plasma	0.644914	raw
Rep11	Plasma	0.651632	raw
Rep12	Plasma	0.653551	raw
Rep13	Plasma	0.65739	raw
Rep14	Plasma	0.648752	raw
Rep15	Plasma	0.651632	raw
Rep16	Plasma	0.65739	raw
Rep17	Plasma	0.65547	raw
Rep18	Plasma	0.651632	raw
Rep19	Plasma	0.649712	raw
Rep20	Plasma	0.639155	raw
Rep01	Platelet	0.666667	raw
Rep02	Platelet	0.67549	raw
Rep03	Platelet	0.67549	raw
Rep04	Platelet	0.673529	raw
Rep05	Platelet	0.682353	raw
Rep06	Platelet	0.680392	raw
Rep07	Platelet	0.685294	raw
Rep08	Platelet	0.67549	raw
Rep09	Platelet	0.693137	raw
Rep10	Platelet	0.666667	raw
Rep11	Platelet	0.690196	raw
Rep12	Platelet	0.688235	raw
Rep13	Platelet	0.677451	raw
Rep14	Platelet	0.695098	raw
Rep15	Platelet	0.677451	raw
Rep16	Platelet	0.681373	raw
Rep17	Platelet	0.680392	raw
Rep18	Platelet	0.676471	raw
Rep19	Platelet	0.692157	raw
Rep20	Platelet	0.67549	raw
Rep01	B	0.776236	scMerge2
Rep02	B	0.778838	scMerge2
Rep03	B	0.789245	scMerge2
Rep04	B	0.790113	scMerge2
Rep05	B	0.784909	scMerge2
Rep06	B	0.771899	scMerge2
Rep07	B	0.784042	scMerge2
Rep08	B	0.774501	scMerge2
Rep09	B	0.782307	scMerge2
Rep10	B	0.789245	scMerge2
Rep11	B	0.769297	scMerge2
Rep12	B	0.777103	scMerge2
Rep13	B	0.780572	scMerge2
Rep14	B	0.779705	scMerge2
Rep15	B	0.76843	scMerge2
Rep16	B	0.760625	scMerge2
Rep17	B	0.778838	scMerge2
Rep18	B	0.78144	scMerge2
Rep19	B	0.775369	scMerge2
Rep20	B	0.78144	scMerge2
Rep01	CD14 Mono	0.833477	scMerge2
Rep02	CD14 Mono	0.833477	scMerge2
Rep03	CD14 Mono	0.829163	scMerge2
Rep04	CD14 Mono	0.837791	scMerge2
Rep05	CD14 Mono	0.838654	scMerge2
Rep06	CD14 Mono	0.843831	scMerge2
Rep07	CD14 Mono	0.842105	scMerge2
Rep08	CD14 Mono	0.849008	scMerge2
Rep09	CD14 Mono	0.837791	scMerge2
Rep10	CD14 Mono	0.830889	scMerge2
Rep11	CD14 Mono	0.824849	scMerge2
Rep12	CD14 Mono	0.833477	scMerge2
Rep13	CD14 Mono	0.839517	scMerge2
Rep14	CD14 Mono	0.833477	scMerge2
Rep15	CD14 Mono	0.833477	scMerge2
Rep16	CD14 Mono	0.831751	scMerge2
Rep17	CD14 Mono	0.830026	scMerge2
Rep18	CD14 Mono	0.842968	scMerge2
Rep19	CD14 Mono	0.833477	scMerge2
Rep20	CD14 Mono	0.839517	scMerge2
Rep01	CD16 Mono	0.792115	scMerge2
Rep02	CD16 Mono	0.795699	scMerge2
Rep03	CD16 Mono	0.77957	scMerge2
Rep04	CD16 Mono	0.800179	scMerge2
Rep05	CD16 Mono	0.789427	scMerge2
Rep06	CD16 Mono	0.795699	scMerge2
Rep07	CD16 Mono	0.791219	scMerge2
Rep08	CD16 Mono	0.793011	scMerge2
Rep09	CD16 Mono	0.785842	scMerge2
Rep10	CD16 Mono	0.785842	scMerge2
Rep11	CD16 Mono	0.78405	scMerge2
Rep12	CD16 Mono	0.790323	scMerge2
Rep13	CD16 Mono	0.790323	scMerge2
Rep14	CD16 Mono	0.786738	scMerge2
Rep15	CD16 Mono	0.791219	scMerge2
Rep16	CD16 Mono	0.794803	scMerge2
Rep17	CD16 Mono	0.774193	scMerge2
Rep18	CD16 Mono	0.774193	scMerge2
Rep19	CD16 Mono	0.789427	scMerge2
Rep20	CD16 Mono	0.788531	scMerge2
Rep01	CD4 T	0.81331	scMerge2
Rep02	CD4 T	0.817632	scMerge2
Rep03	CD4 T	0.825411	scMerge2
Rep04	CD4 T	0.821953	scMerge2
Rep05	CD4 T	0.827139	scMerge2
Rep06	CD4 T	0.81936	scMerge2
Rep07	CD4 T	0.810717	scMerge2
Rep08	CD4 T	0.81936	scMerge2
Rep09	CD4 T	0.815039	scMerge2
Rep10	CD4 T	0.818496	scMerge2
Rep11	CD4 T	0.81331	scMerge2
Rep12	CD4 T	0.821089	scMerge2
Rep13	CD4 T	0.81936	scMerge2
Rep14	CD4 T	0.815903	scMerge2
Rep15	CD4 T	0.81331	scMerge2
Rep16	CD4 T	0.806396	scMerge2
Rep17	CD4 T	0.802939	scMerge2
Rep18	CD4 T	0.830596	scMerge2
Rep19	CD4 T	0.823682	scMerge2
Rep20	CD4 T	0.815903	scMerge2
Rep01	CD8 T	0.789428	scMerge2
Rep02	CD8 T	0.782496	scMerge2
Rep03	CD8 T	0.77903	scMerge2
Rep04	CD8 T	0.788562	scMerge2
Rep05	CD8 T	0.781629	scMerge2
Rep06	CD8 T	0.786828	scMerge2
Rep07	CD8 T	0.792894	scMerge2
Rep08	CD8 T	0.789428	scMerge2
Rep09	CD8 T	0.774697	scMerge2
Rep10	CD8 T	0.792028	scMerge2
Rep11	CD8 T	0.792028	scMerge2
Rep12	CD8 T	0.800693	scMerge2
Rep13	CD8 T	0.795494	scMerge2
Rep14	CD8 T	0.792028	scMerge2
Rep15	CD8 T	0.80156	scMerge2
Rep16	CD8 T	0.77903	scMerge2
Rep17	CD8 T	0.792894	scMerge2
Rep18	CD8 T	0.786828	scMerge2
Rep19	CD8 T	0.783362	scMerge2
Rep20	CD8 T	0.786828	scMerge2
Rep01	DC	0.74774	scMerge2
Rep02	DC	0.738698	scMerge2
Rep03	DC	0.745027	scMerge2
Rep04	DC	0.751356	scMerge2
Rep05	DC	0.739602	scMerge2
Rep06	DC	0.738698	scMerge2
Rep07	DC	0.746835	scMerge2
Rep08	DC	0.732369	scMerge2
Rep09	DC	0.74774	scMerge2
Rep10	DC	0.75226	scMerge2
Rep11	DC	0.737794	scMerge2
Rep12	DC	0.733273	scMerge2
Rep13	DC	0.73689	scMerge2
Rep14	DC	0.75226	scMerge2
Rep15	DC	0.745931	scMerge2
Rep16	DC	0.746835	scMerge2
Rep17	DC	0.756781	scMerge2
Rep18	DC	0.754069	scMerge2
Rep19	DC	0.757685	scMerge2
Rep20	DC	0.743219	scMerge2
Rep01	gdT	0.703839	scMerge2
Rep02	gdT	0.710238	scMerge2
Rep03	gdT	0.724863	scMerge2
Rep04	gdT	0.712066	scMerge2
Rep05	gdT	0.71298	scMerge2
Rep06	gdT	0.713894	scMerge2
Rep07	gdT	0.720293	scMerge2
Rep08	gdT	0.718464	scMerge2
Rep09	gdT	0.712066	scMerge2
Rep10	gdT	0.712066	scMerge2
Rep11	gdT	0.709324	scMerge2
Rep12	gdT	0.713894	scMerge2
Rep13	gdT	0.726691	scMerge2
Rep14	gdT	0.714808	scMerge2
Rep15	gdT	0.711152	scMerge2
Rep16	gdT	0.723949	scMerge2
Rep17	gdT	0.718464	scMerge2
Rep18	gdT	0.712066	scMerge2
Rep19	gdT	0.714808	scMerge2
Rep20	gdT	0.707495	scMerge2
Rep01	MAIT	0.721804	scMerge2
Rep02	MAIT	0.713346	scMerge2
Rep03	MAIT	0.716165	scMerge2
Rep04	MAIT	0.716165	scMerge2
Rep05	MAIT	0.710526	scMerge2
Rep06	MAIT	0.713346	scMerge2
Rep07	MAIT	0.717105	scMerge2
Rep08	MAIT	0.708647	scMerge2
Rep09	MAIT	0.714286	scMerge2
Rep10	MAIT	0.709587	scMerge2
Rep11	MAIT	0.712406	scMerge2
Rep12	MAIT	0.706767	scMerge2
Rep13	MAIT	0.718045	scMerge2
Rep14	MAIT	0.695489	scMerge2
Rep15	MAIT	0.711466	scMerge2
Rep16	MAIT	0.702068	scMerge2
Rep17	MAIT	0.703947	scMerge2
Rep18	MAIT	0.707707	scMerge2
Rep19	MAIT	0.716165	scMerge2
Rep20	MAIT	0.703947	scMerge2
Rep01	Neutrophil	0.617048	scMerge2
Rep02	Neutrophil	0.58397	scMerge2
Rep03	Neutrophil	0.592875	scMerge2
Rep04	Neutrophil	0.605598	scMerge2
Rep05	Neutrophil	0.591603	scMerge2
Rep06	Neutrophil	0.614504	scMerge2
Rep07	Neutrophil	0.594148	scMerge2
Rep08	Neutrophil	0.586514	scMerge2
Rep09	Neutrophil	0.600509	scMerge2
Rep10	Neutrophil	0.582697	scMerge2
Rep11	Neutrophil	0.597964	scMerge2
Rep12	Neutrophil	0.590331	scMerge2
Rep13	Neutrophil	0.599237	scMerge2
Rep14	Neutrophil	0.591603	scMerge2
Rep15	Neutrophil	0.608143	scMerge2
Rep16	Neutrophil	0.590331	scMerge2
Rep17	Neutrophil	0.60687	scMerge2
Rep18	Neutrophil	0.58397	scMerge2
Rep19	Neutrophil	0.592875	scMerge2
Rep20	Neutrophil	0.601781	scMerge2
Rep01	NK	0.814495	scMerge2
Rep02	NK	0.814495	scMerge2
Rep03	NK	0.819672	scMerge2
Rep04	NK	0.824849	scMerge2
Rep05	NK	0.817947	scMerge2
Rep06	NK	0.811044	scMerge2
Rep07	NK	0.815358	scMerge2
Rep08	NK	0.825712	scMerge2
Rep09	NK	0.817947	scMerge2
Rep10	NK	0.810181	scMerge2
Rep11	NK	0.807593	scMerge2
Rep12	NK	0.808456	scMerge2
Rep13	NK	0.811907	scMerge2
Rep14	NK	0.813632	scMerge2
Rep15	NK	0.822261	scMerge2
Rep16	NK	0.811907	scMerge2
Rep17	NK	0.813632	scMerge2
Rep18	NK	0.823123	scMerge2
Rep19	NK	0.823123	scMerge2
Rep20	NK	0.824849	scMerge2
Rep01	NKT	0.759438	scMerge2
Rep02	NKT	0.755926	scMerge2
Rep03	NKT	0.764706	scMerge2
Rep04	NKT	0.75856	scMerge2
Rep05	NKT	0.762072	scMerge2
Rep06	NKT	0.745391	scMerge2
Rep07	NKT	0.744513	scMerge2
Rep08	NKT	0.743635	scMerge2
Rep09	NKT	0.75417	scMerge2
Rep10	NKT	0.755926	scMerge2
Rep11	NKT	0.761194	scMerge2
Rep12	NKT	0.756804	scMerge2
Rep13	NKT	0.76734	scMerge2
Rep14	NKT	0.760316	scMerge2
Rep15	NKT	0.759438	scMerge2
Rep16	NKT	0.762072	scMerge2
Rep17	NKT	0.763828	scMerge2
Rep18	NKT	0.751536	scMerge2
Rep19	NKT	0.756804	scMerge2
Rep20	NKT	0.750659	scMerge2
Rep01	Plasma	0.68618	scMerge2
Rep02	Plasma	0.6881	scMerge2
Rep03	Plasma	0.692898	scMerge2
Rep04	Plasma	0.690019	scMerge2
Rep05	Plasma	0.6881	scMerge2
Rep06	Plasma	0.680422	scMerge2
Rep07	Plasma	0.693858	scMerge2
Rep08	Plasma	0.684261	scMerge2
Rep09	Plasma	0.6881	scMerge2
Rep10	Plasma	0.690019	scMerge2
Rep11	Plasma	0.6881	scMerge2
Rep12	Plasma	0.681382	scMerge2
Rep13	Plasma	0.700576	scMerge2
Rep14	Plasma	0.68618	scMerge2
Rep15	Plasma	0.690019	scMerge2
Rep16	Plasma	0.694818	scMerge2
Rep17	Plasma	0.682342	scMerge2
Rep18	Plasma	0.68714	scMerge2
Rep19	Plasma	0.691939	scMerge2
Rep20	Plasma	0.694818	scMerge2
Rep01	Platelet	0.680392	scMerge2
Rep02	Platelet	0.689216	scMerge2
Rep03	Platelet	0.685294	scMerge2
Rep04	Platelet	0.686275	scMerge2
Rep05	Platelet	0.679412	scMerge2
Rep06	Platelet	0.682353	scMerge2
Rep07	Platelet	0.686275	scMerge2
Rep08	Platelet	0.685294	scMerge2
Rep09	Platelet	0.690196	scMerge2
Rep10	Platelet	0.678431	scMerge2
Rep11	Platelet	0.669608	scMerge2
Rep12	Platelet	0.686275	scMerge2
Rep13	Platelet	0.688235	scMerge2
Rep14	Platelet	0.696078	scMerge2
Rep15	Platelet	0.672549	scMerge2
Rep16	Platelet	0.690196	scMerge2
Rep17	Platelet	0.694118	scMerge2
Rep18	Platelet	0.676471	scMerge2
Rep19	Platelet	0.694118	scMerge2
Rep20	Platelet	0.694118	scMerge2

## Sheet: Fig4c
NES	padj	pathway	L1
1.47464	0.0675532	GOBP_CELLULAR_RESPONSE_TO_INTERFERON-GAMMA	B naive
1.37425	0.071875	GOBP_CELLULAR_RESPONSE_TO_INTERLEUKIN-1	B naive
1.35204	0.0675532	GOBP_EXTRINSIC_APOPTOTIC_SIGNALING_PATHWAY	B naive
1.16183	0.189808	GOBP_INTRINSIC_APOPTOTIC_SIGNALING_PATHWAY	B naive
1.15216	0.271103	GOBP_POSITIVE_REGULATION_OF_INTERLEUKIN-6_PRODUCTION	B naive
1.39202	0.071875	GOBP_RESPONSE_TO_CORTICOSTEROID	B naive
1.25807	0.16401	GOBP_RESPONSE_TO_TYPE_I_INTERFERON	B naive
1.35847	0.0675532	HALLMARK_HYPOXIA	B naive
1.68429	0.0010428	HALLMARK_INFLAMMATORY_RESPONSE	B naive
0.994653	0.523317	HALLMARK_MTORC1_SIGNALING	B naive
1.54199	0.00583184	HALLMARK_TNFA_SIGNALING_VIA_NFKB	B naive
1.24965	0.185526	KEGG_ANTIGEN_PROCESSING_AND_PRESENTATION	B naive
1.32715	0.0820714	KEGG_CHEMOKINE_SIGNALING_PATHWAY	B naive
1.25013	0.189808	KEGG_GLYCOLYSIS_GLUCONEOGENESIS	B naive
1.41371	0.0707406	KEGG_JAK_STAT_SIGNALING_PATHWAY	B naive
-1.56959	0.0217821	KEGG_OXIDATIVE_PHOSPHORYLATION	B naive
1.0516	0.423036	KEGG_RIBOSOME	B naive
1.37059	0.071875	KEGG_TOLL_LIKE_RECEPTOR_SIGNALING_PATHWAY	B naive
-0.949219	0.57931	REACTOME_FATTY_ACID_METABOLISM	B naive
1.3442	0.0820714	REACTOME_INTERLEUKIN_17_SIGNALING	B naive
1.48154	0.0637025	REACTOME_INTERLEUKIN_4_AND_INTERLEUKIN_13_SIGNALING	B naive
1.37452	0.0820714	REACTOME_OXIDATIVE_STRESS_INDUCED_SENESCENCE	B naive
1.32751	0.0675532	REACTOME_TRANSLATION	B naive
-1.75822	0.00071084	GOBP_CELLULAR_RESPONSE_TO_INTERFERON-GAMMA	CD14 Mono
-1.05837	0.405993	GOBP_CELLULAR_RESPONSE_TO_INTERLEUKIN-1	CD14 Mono
-1.08421	0.340265	GOBP_EXTRINSIC_APOPTOTIC_SIGNALING_PATHWAY	CD14 Mono
1.03213	0.405993	GOBP_INTRINSIC_APOPTOTIC_SIGNALING_PATHWAY	CD14 Mono
-2.00554	7.03e-05	GOBP_POSITIVE_REGULATION_OF_INTERLEUKIN-6_PRODUCTION	CD14 Mono
1.28307	0.120888	GOBP_RESPONSE_TO_CORTICOSTEROID	CD14 Mono
-1.99165	0.00020996	GOBP_RESPONSE_TO_TYPE_I_INTERFERON	CD14 Mono
1.27673	0.0959734	HALLMARK_HYPOXIA	CD14 Mono
-1.32977	0.0676156	HALLMARK_INFLAMMATORY_RESPONSE	CD14 Mono
-1.08078	0.340265	HALLMARK_MTORC1_SIGNALING	CD14 Mono
-1.12537	0.267193	HALLMARK_TNFA_SIGNALING_VIA_NFKB	CD14 Mono
-2.19642	6.23e-06	KEGG_ANTIGEN_PROCESSING_AND_PRESENTATION	CD14 Mono
-1.34234	0.0620672	KEGG_CHEMOKINE_SIGNALING_PATHWAY	CD14 Mono
-1.02482	0.45799	KEGG_GLYCOLYSIS_GLUCONEOGENESIS	CD14 Mono
-1.16258	0.256638	KEGG_JAK_STAT_SIGNALING_PATHWAY	CD14 Mono
0.948194	0.573561	KEGG_OXIDATIVE_PHOSPHORYLATION	CD14 Mono
2.05666	2.23e-05	KEGG_RIBOSOME	CD14 Mono
-1.23188	0.211786	KEGG_TOLL_LIKE_RECEPTOR_SIGNALING_PATHWAY	CD14 Mono
1.04233	0.405993	REACTOME_FATTY_ACID_METABOLISM	CD14 Mono
-1.29085	0.174573	REACTOME_INTERLEUKIN_17_SIGNALING	CD14 Mono
1.16075	0.256638	REACTOME_INTERLEUKIN_4_AND_INTERLEUKIN_13_SIGNALING	CD14 Mono
1.47141	0.0572449	REACTOME_OXIDATIVE_STRESS_INDUCED_SENESCENCE	CD14 Mono
1.70674	2.23e-05	REACTOME_TRANSLATION	CD14 Mono
-1.22835	0.155988	GOBP_CELLULAR_RESPONSE_TO_INTERFERON-GAMMA	CD16 Mono
1.51551	0.02817	GOBP_CELLULAR_RESPONSE_TO_INTERLEUKIN-1	CD16 Mono
1.33979	0.0567323	GOBP_EXTRINSIC_APOPTOTIC_SIGNALING_PATHWAY	CD16 Mono
1.28	0.0714436	GOBP_INTRINSIC_APOPTOTIC_SIGNALING_PATHWAY	CD16 Mono
-1.7481	0.00262628	GOBP_POSITIVE_REGULATION_OF_INTERLEUKIN-6_PRODUCTION	CD16 Mono
1.60134	0.00753209	GOBP_RESPONSE_TO_CORTICOSTEROID	CD16 Mono
-1.42704	0.0446264	GOBP_RESPONSE_TO_TYPE_I_INTERFERON	CD16 Mono
1.89955	1.73e-05	HALLMARK_HYPOXIA	CD16 Mono
1.97419	3.53e-06	HALLMARK_INFLAMMATORY_RESPONSE	CD16 Mono
1.01615	0.46	HALLMARK_MTORC1_SIGNALING	CD16 Mono
2.694	7.15e-20	HALLMARK_TNFA_SIGNALING_VIA_NFKB	CD16 Mono
1.48552	0.0305658	KEGG_ANTIGEN_PROCESSING_AND_PRESENTATION	CD16 Mono
1.45018	0.0256202	KEGG_CHEMOKINE_SIGNALING_PATHWAY	CD16 Mono
-1.04532	0.46	KEGG_GLYCOLYSIS_GLUCONEOGENESIS	CD16 Mono
1.28703	0.100395	KEGG_JAK_STAT_SIGNALING_PATHWAY	CD16 Mono
-1.42338	0.02817	KEGG_OXIDATIVE_PHOSPHORYLATION	CD16 Mono
1.68116	0.00533797	KEGG_RIBOSOME	CD16 Mono
-1.07742	0.39634	KEGG_TOLL_LIKE_RECEPTOR_SIGNALING_PATHWAY	CD16 Mono
0.959873	0.578764	REACTOME_FATTY_ACID_METABOLISM	CD16 Mono
-0.868467	0.739437	REACTOME_INTERLEUKIN_17_SIGNALING	CD16 Mono
1.73701	0.0027136	REACTOME_INTERLEUKIN_4_AND_INTERLEUKIN_13_SIGNALING	CD16 Mono
1.32092	0.100395	REACTOME_OXIDATIVE_STRESS_INDUCED_SENESCENCE	CD16 Mono
1.34686	0.0451178	REACTOME_TRANSLATION	CD16 Mono
1.15804	0.253896	GOBP_CELLULAR_RESPONSE_TO_INTERFERON-GAMMA	CD4 CM
1.29732	0.124639	GOBP_CELLULAR_RESPONSE_TO_INTERLEUKIN-1	CD4 CM
-1.33302	0.0458172	GOBP_EXTRINSIC_APOPTOTIC_SIGNALING_PATHWAY	CD4 CM
1.42373	0.0167848	GOBP_INTRINSIC_APOPTOTIC_SIGNALING_PATHWAY	CD4 CM
-1.50692	0.0379603	GOBP_POSITIVE_REGULATION_OF_INTERLEUKIN-6_PRODUCTION	CD4 CM
-1.35006	0.0458172	GOBP_RESPONSE_TO_CORTICOSTEROID	CD4 CM
1.44101	0.07257	GOBP_RESPONSE_TO_TYPE_I_INTERFERON	CD4 CM
1.24809	0.107764	HALLMARK_HYPOXIA	CD4 CM
-1.35029	0.040808	HALLMARK_INFLAMMATORY_RESPONSE	CD4 CM
-1.35352	0.0429693	HALLMARK_MTORC1_SIGNALING	CD4 CM
1.58034	0.00356116	HALLMARK_TNFA_SIGNALING_VIA_NFKB	CD4 CM
1.55171	0.0335832	KEGG_ANTIGEN_PROCESSING_AND_PRESENTATION	CD4 CM
1.64977	0.00280642	KEGG_CHEMOKINE_SIGNALING_PATHWAY	CD4 CM
-1.72323	0.0156863	KEGG_GLYCOLYSIS_GLUCONEOGENESIS	CD4 CM
1.47882	0.024992	KEGG_JAK_STAT_SIGNALING_PATHWAY	CD4 CM
-1.66432	0.00280642	KEGG_OXIDATIVE_PHOSPHORYLATION	CD4 CM
-1.92879	0.00243392	KEGG_RIBOSOME	CD4 CM
1.0892	0.328412	KEGG_TOLL_LIKE_RECEPTOR_SIGNALING_PATHWAY	CD4 CM
-0.7951	0.95	REACTOME_FATTY_ACID_METABOLISM	CD4 CM
1.01254	0.42163	REACTOME_INTERLEUKIN_17_SIGNALING	CD4 CM
1.20683	0.196867	REACTOME_INTERLEUKIN_4_AND_INTERLEUKIN_13_SIGNALING	CD4 CM
1.186	0.234295	REACTOME_OXIDATIVE_STRESS_INDUCED_SENESCENCE	CD4 CM
-1.52204	0.00243392	REACTOME_TRANSLATION	CD4 CM
1.44853	0.025239	GOBP_CELLULAR_RESPONSE_TO_INTERFERON-GAMMA	CD4 Naive
1.47131	0.0305412	GOBP_CELLULAR_RESPONSE_TO_INTERLEUKIN-1	CD4 Naive
1.1117	0.273412	GOBP_EXTRINSIC_APOPTOTIC_SIGNALING_PATHWAY	CD4 Naive
1.48504	0.01105	GOBP_INTRINSIC_APOPTOTIC_SIGNALING_PATHWAY	CD4 Naive
-1.59317	0.0161412	GOBP_POSITIVE_REGULATION_OF_INTERLEUKIN-6_PRODUCTION	CD4 Naive
-1.31793	0.0454629	GOBP_RESPONSE_TO_CORTICOSTEROID	CD4 Naive
1.4695	0.0444744	GOBP_RESPONSE_TO_TYPE_I_INTERFERON	CD4 Naive
1.31096	0.0580009	HALLMARK_HYPOXIA	CD4 Naive
-1.41843	0.0123174	HALLMARK_INFLAMMATORY_RESPONSE	CD4 Naive
-1.50394	0.00324811	HALLMARK_MTORC1_SIGNALING	CD4 Naive
1.65708	0.00145941	HALLMARK_TNFA_SIGNALING_VIA_NFKB	CD4 Naive
1.5771	0.025239	KEGG_ANTIGEN_PROCESSING_AND_PRESENTATION	CD4 Naive
1.45704	0.0228947	KEGG_CHEMOKINE_SIGNALING_PATHWAY	CD4 Naive
-2.20103	6.24e-05	KEGG_GLYCOLYSIS_GLUCONEOGENESIS	CD4 Naive
1.34318	0.0580009	KEGG_JAK_STAT_SIGNALING_PATHWAY	CD4 Naive
-2.14217	6.08e-06	KEGG_OXIDATIVE_PHOSPHORYLATION	CD4 Naive
-1.59098	0.0123174	KEGG_RIBOSOME	CD4 Naive
1.12954	0.273412	KEGG_TOLL_LIKE_RECEPTOR_SIGNALING_PATHWAY	CD4 Naive
0.756307	0.945114	REACTOME_FATTY_ACID_METABOLISM	CD4 Naive
1.08053	0.343397	REACTOME_INTERLEUKIN_17_SIGNALING	CD4 Naive
-1.23982	0.126094	REACTOME_INTERLEUKIN_4_AND_INTERLEUKIN_13_SIGNALING	CD4 Naive
1.39094	0.0562877	REACTOME_OXIDATIVE_STRESS_INDUCED_SENESCENCE	CD4 Naive
-1.3023	0.0172427	REACTOME_TRANSLATION	CD4 Naive
-1.07924	0.778737	GOBP_CELLULAR_RESPONSE_TO_INTERFERON-GAMMA	CD8 EM
0.882257	0.910481	GOBP_CELLULAR_RESPONSE_TO_INTERLEUKIN-1	CD8 EM
-0.913786	0.778737	GOBP_EXTRINSIC_APOPTOTIC_SIGNALING_PATHWAY	CD8 EM
-0.576777	0.974645	GOBP_INTRINSIC_APOPTOTIC_SIGNALING_PATHWAY	CD8 EM
-0.87864	0.778737	GOBP_POSITIVE_REGULATION_OF_INTERLEUKIN-6_PRODUCTION	CD8 EM
-0.875786	0.778737	GOBP_RESPONSE_TO_CORTICOSTEROID	CD8 EM
1.07975	0.778737	GOBP_RESPONSE_TO_TYPE_I_INTERFERON	CD8 EM
-0.976937	0.778737	HALLMARK_HYPOXIA	CD8 EM
-0.972209	0.778737	HALLMARK_INFLAMMATORY_RESPONSE	CD8 EM
-0.914127	0.778737	HALLMARK_MTORC1_SIGNALING	CD8 EM
1.00467	0.778737	HALLMARK_TNFA_SIGNALING_VIA_NFKB	CD8 EM
-1.44112	0.507332	KEGG_ANTIGEN_PROCESSING_AND_PRESENTATION	CD8 EM
-0.80321	0.865038	KEGG_CHEMOKINE_SIGNALING_PATHWAY	CD8 EM
-1.55428	0.507332	KEGG_GLYCOLYSIS_GLUCONEOGENESIS	CD8 EM
-0.588096	0.97262	KEGG_JAK_STAT_SIGNALING_PATHWAY	CD8 EM
1.41673	0.225016	KEGG_OXIDATIVE_PHOSPHORYLATION	CD8 EM
1.24217	0.507332	KEGG_RIBOSOME	CD8 EM
-0.851548	0.778737	KEGG_TOLL_LIKE_RECEPTOR_SIGNALING_PATHWAY	CD8 EM
-0.632113	0.97262	REACTOME_FATTY_ACID_METABOLISM	CD8 EM
-1.45507	0.507332	REACTOME_INTERLEUKIN_17_SIGNALING	CD8 EM
0.970564	0.778737	REACTOME_INTERLEUKIN_4_AND_INTERLEUKIN_13_SIGNALING	CD8 EM
1.24388	0.507332	REACTOME_OXIDATIVE_STRESS_INDUCED_SENESCENCE	CD8 EM
-0.744677	0.939108	REACTOME_TRANSLATION	CD8 EM
1.58951	0.00975659	GOBP_CELLULAR_RESPONSE_TO_INTERFERON-GAMMA	CD8 Naive
1.57727	0.0126953	GOBP_CELLULAR_RESPONSE_TO_INTERLEUKIN-1	CD8 Naive
1.38046	0.0313883	GOBP_EXTRINSIC_APOPTOTIC_SIGNALING_PATHWAY	CD8 Naive
1.5279	0.00281511	GOBP_INTRINSIC_APOPTOTIC_SIGNALING_PATHWAY	CD8 Naive
1.10836	0.326543	GOBP_POSITIVE_REGULATION_OF_INTERLEUKIN-6_PRODUCTION	CD8 Naive
1.24442	0.165439	GOBP_RESPONSE_TO_CORTICOSTEROID	CD8 Naive
1.1553	0.304412	GOBP_RESPONSE_TO_TYPE_I_INTERFERON	CD8 Naive
1.76432	8.43e-05	HALLMARK_HYPOXIA	CD8 Naive
1.52079	0.0066639	HALLMARK_INFLAMMATORY_RESPONSE	CD8 Naive
1.0763	0.326543	HALLMARK_MTORC1_SIGNALING	CD8 Naive
2.28693	3.92e-13	HALLMARK_TNFA_SIGNALING_VIA_NFKB	CD8 Naive
1.24561	0.172549	KEGG_ANTIGEN_PROCESSING_AND_PRESENTATION	CD8 Naive
1.8172	7.29e-05	KEGG_CHEMOKINE_SIGNALING_PATHWAY	CD8 Naive
-1.88341	0.00100796	KEGG_GLYCOLYSIS_GLUCONEOGENESIS	CD8 Naive
1.42447	0.0393248	KEGG_JAK_STAT_SIGNALING_PATHWAY	CD8 Naive
-2.05221	5.43e-06	KEGG_OXIDATIVE_PHOSPHORYLATION	CD8 Naive
1.24677	0.171034	KEGG_RIBOSOME	CD8 Naive
1.45934	0.0313883	KEGG_TOLL_LIKE_RECEPTOR_SIGNALING_PATHWAY	CD8 Naive
-1.05884	0.326543	REACTOME_FATTY_ACID_METABOLISM	CD8 Naive
1.20917	0.207754	REACTOME_INTERLEUKIN_17_SIGNALING	CD8 Naive
1.72407	0.00165117	REACTOME_INTERLEUKIN_4_AND_INTERLEUKIN_13_SIGNALING	CD8 Naive
1.47854	0.0393248	REACTOME_OXIDATIVE_STRESS_INDUCED_SENESCENCE	CD8 Naive
0.937292	0.636364	REACTOME_TRANSLATION	CD8 Naive
1.14727	0.260548	GOBP_CELLULAR_RESPONSE_TO_INTERFERON-GAMMA	CD8 TE
1.52652	0.0234407	GOBP_CELLULAR_RESPONSE_TO_INTERLEUKIN-1	CD8 TE
1.39756	0.0430377	GOBP_EXTRINSIC_APOPTOTIC_SIGNALING_PATHWAY	CD8 TE
1.28049	0.0805322	GOBP_INTRINSIC_APOPTOTIC_SIGNALING_PATHWAY	CD8 TE
1.45177	0.05877	GOBP_POSITIVE_REGULATION_OF_INTERLEUKIN-6_PRODUCTION	CD8 TE
1.59242	0.00609049	GOBP_RESPONSE_TO_CORTICOSTEROID	CD8 TE
1.19019	0.257535	GOBP_RESPONSE_TO_TYPE_I_INTERFERON	CD8 TE
1.6799	0.0003699	HALLMARK_HYPOXIA	CD8 TE
1.67687	0.00052741	HALLMARK_INFLAMMATORY_RESPONSE	CD8 TE
1.2364	0.130074	HALLMARK_MTORC1_SIGNALING	CD8 TE
2.28543	1.87e-15	HALLMARK_TNFA_SIGNALING_VIA_NFKB	CD8 TE
-2.3093	2.89e-07	KEGG_ANTIGEN_PROCESSING_AND_PRESENTATION	CD8 TE
1.184	0.232584	KEGG_CHEMOKINE_SIGNALING_PATHWAY	CD8 TE
0.809683	0.770178	KEGG_GLYCOLYSIS_GLUCONEOGENESIS	CD8 TE
1.47092	0.0234407	KEGG_JAK_STAT_SIGNALING_PATHWAY	CD8 TE
-1.0795	0.30788	KEGG_OXIDATIVE_PHOSPHORYLATION	CD8 TE
1.10676	0.332598	KEGG_RIBOSOME	CD8 TE
1.30682	0.130074	KEGG_TOLL_LIKE_RECEPTOR_SIGNALING_PATHWAY	CD8 TE
1.00587	0.501827	REACTOME_FATTY_ACID_METABOLISM	CD8 TE
0.961175	0.565399	REACTOME_INTERLEUKIN_17_SIGNALING	CD8 TE
2.13173	1.4e-08	REACTOME_INTERLEUKIN_4_AND_INTERLEUKIN_13_SIGNALING	CD8 TE
1.28233	0.167094	REACTOME_OXIDATIVE_STRESS_INDUCED_SENESCENCE	CD8 TE
-1.35342	0.00471409	REACTOME_TRANSLATION	CD8 TE
1.15074	0.266825	GOBP_CELLULAR_RESPONSE_TO_INTERFERON-GAMMA	cDC2
1.61193	0.0112223	GOBP_CELLULAR_RESPONSE_TO_INTERLEUKIN-1	cDC2
1.70546	0.00038297	GOBP_EXTRINSIC_APOPTOTIC_SIGNALING_PATHWAY	cDC2
1.70938	0.00011307	GOBP_INTRINSIC_APOPTOTIC_SIGNALING_PATHWAY	cDC2
-1.39513	0.0710467	GOBP_POSITIVE_REGULATION_OF_INTERLEUKIN-6_PRODUCTION	cDC2
1.76399	0.00047544	GOBP_RESPONSE_TO_CORTICOSTEROID	cDC2
-1.15453	0.260544	GOBP_RESPONSE_TO_TYPE_I_INTERFERON	cDC2
1.59827	0.00356449	HALLMARK_HYPOXIA	cDC2
2.63177	1.03e-20	HALLMARK_INFLAMMATORY_RESPONSE	cDC2
1.12241	0.271801	HALLMARK_MTORC1_SIGNALING	cDC2
2.71539	5.64e-25	HALLMARK_TNFA_SIGNALING_VIA_NFKB	cDC2
-1.59264	0.0155847	KEGG_ANTIGEN_PROCESSING_AND_PRESENTATION	cDC2
1.64714	0.00208722	KEGG_CHEMOKINE_SIGNALING_PATHWAY	cDC2
-1.73083	0.00968808	KEGG_GLYCOLYSIS_GLUCONEOGENESIS	cDC2
1.59227	0.00479945	KEGG_JAK_STAT_SIGNALING_PATHWAY	cDC2
-1.47058	0.0173672	KEGG_OXIDATIVE_PHOSPHORYLATION	cDC2
1.66478	0.00474128	KEGG_RIBOSOME	cDC2
1.18897	0.228488	KEGG_TOLL_LIKE_RECEPTOR_SIGNALING_PATHWAY	cDC2
-1.19176	0.147844	REACTOME_FATTY_ACID_METABOLISM	cDC2
0.9932	0.493642	REACTOME_INTERLEUKIN_17_SIGNALING	cDC2
1.80416	0.00047544	REACTOME_INTERLEUKIN_4_AND_INTERLEUKIN_13_SIGNALING	cDC2
1.44007	0.0706704	REACTOME_OXIDATIVE_STRESS_INDUCED_SENESCENCE	cDC2
0.990996	0.493642	REACTOME_TRANSLATION	cDC2
1.07767	0.381795	GOBP_CELLULAR_RESPONSE_TO_INTERFERON-GAMMA	gdT
1.68267	0.00896529	GOBP_CELLULAR_RESPONSE_TO_INTERLEUKIN-1	gdT
1.4745	0.0165326	GOBP_EXTRINSIC_APOPTOTIC_SIGNALING_PATHWAY	gdT
1.35389	0.0538389	GOBP_INTRINSIC_APOPTOTIC_SIGNALING_PATHWAY	gdT
1.36639	0.110164	GOBP_POSITIVE_REGULATION_OF_INTERLEUKIN-6_PRODUCTION	gdT
1.39251	0.0747092	GOBP_RESPONSE_TO_CORTICOSTEROID	gdT
1.09393	0.381795	GOBP_RESPONSE_TO_TYPE_I_INTERFERON	gdT
1.49949	0.013313	HALLMARK_HYPOXIA	gdT
1.20913	0.17834	HALLMARK_INFLAMMATORY_RESPONSE	gdT
1.26185	0.110164	HALLMARK_MTORC1_SIGNALING	gdT
2.17623	3.12e-10	HALLMARK_TNFA_SIGNALING_VIA_NFKB	gdT
-1.71672	0.00896529	KEGG_ANTIGEN_PROCESSING_AND_PRESENTATION	gdT
1.06015	0.391147	KEGG_CHEMOKINE_SIGNALING_PATHWAY	gdT
-1.42666	0.111835	KEGG_GLYCOLYSIS_GLUCONEOGENESIS	gdT
1.1829	0.22549	KEGG_JAK_STAT_SIGNALING_PATHWAY	gdT
-1.01395	0.439694	KEGG_OXIDATIVE_PHOSPHORYLATION	gdT
1.25372	0.185484	KEGG_RIBOSOME	gdT
1.7106	0.00896529	KEGG_TOLL_LIKE_RECEPTOR_SIGNALING_PATHWAY	gdT
-1.28102	0.07657	REACTOME_FATTY_ACID_METABOLISM	gdT
0.906576	0.635971	REACTOME_INTERLEUKIN_17_SIGNALING	gdT
1.57083	0.0165326	REACTOME_INTERLEUKIN_4_AND_INTERLEUKIN_13_SIGNALING	gdT
0.932819	0.610619	REACTOME_OXIDATIVE_STRESS_INDUCED_SENESCENCE	gdT
1.24576	0.110164	REACTOME_TRANSLATION	gdT
-1.13823	0.269246	GOBP_CELLULAR_RESPONSE_TO_INTERFERON-GAMMA	MAIT
1.12836	0.284667	GOBP_CELLULAR_RESPONSE_TO_INTERLEUKIN-1	MAIT
-1.12102	0.255005	GOBP_EXTRINSIC_APOPTOTIC_SIGNALING_PATHWAY	MAIT
-1.12547	0.255005	GOBP_INTRINSIC_APOPTOTIC_SIGNALING_PATHWAY	MAIT
-1.25226	0.196107	GOBP_POSITIVE_REGULATION_OF_INTERLEUKIN-6_PRODUCTION	MAIT
-1.22188	0.196107	GOBP_RESPONSE_TO_CORTICOSTEROID	MAIT
1.41401	0.163258	GOBP_RESPONSE_TO_TYPE_I_INTERFERON	MAIT
1.28893	0.147172	HALLMARK_HYPOXIA	MAIT
-1.42222	0.0765416	HALLMARK_INFLAMMATORY_RESPONSE	MAIT
-1.29322	0.142038	HALLMARK_MTORC1_SIGNALING	MAIT
1.80862	0.00041898	HALLMARK_TNFA_SIGNALING_VIA_NFKB	MAIT
1.19612	0.255005	KEGG_ANTIGEN_PROCESSING_AND_PRESENTATION	MAIT
1.23452	0.166322	KEGG_CHEMOKINE_SIGNALING_PATHWAY	MAIT
-1.59057	0.12881	KEGG_GLYCOLYSIS_GLUCONEOGENESIS	MAIT
-1.30826	0.160582	KEGG_JAK_STAT_SIGNALING_PATHWAY	MAIT
-1.47657	0.0765416	KEGG_OXIDATIVE_PHOSPHORYLATION	MAIT
1.0604	0.381826	KEGG_RIBOSOME	MAIT
1.2147	0.196107	KEGG_TOLL_LIKE_RECEPTOR_SIGNALING_PATHWAY	MAIT
-1.31528	0.142038	REACTOME_FATTY_ACID_METABOLISM	MAIT
0.92685	0.60373	REACTOME_INTERLEUKIN_17_SIGNALING	MAIT
-1.30103	0.160582	REACTOME_INTERLEUKIN_4_AND_INTERLEUKIN_13_SIGNALING	MAIT
-0.990015	0.503435	REACTOME_OXIDATIVE_STRESS_INDUCED_SENESCENCE	MAIT
1.05679	0.345	REACTOME_TRANSLATION	MAIT
1.41683	0.0595958	GOBP_CELLULAR_RESPONSE_TO_INTERFERON-GAMMA	NK 16hi
1.583	0.00844375	GOBP_CELLULAR_RESPONSE_TO_INTERLEUKIN-1	NK 16hi
1.49808	0.00844375	GOBP_EXTRINSIC_APOPTOTIC_SIGNALING_PATHWAY	NK 16hi
1.53172	0.0026086	GOBP_INTRINSIC_APOPTOTIC_SIGNALING_PATHWAY	NK 16hi
0.770366	0.863579	GOBP_POSITIVE_REGULATION_OF_INTERLEUKIN-6_PRODUCTION	NK 16hi
1.18809	0.203099	GOBP_RESPONSE_TO_CORTICOSTEROID	NK 16hi
-1.04023	0.360502	GOBP_RESPONSE_TO_TYPE_I_INTERFERON	NK 16hi
1.50317	0.00844375	HALLMARK_HYPOXIA	NK 16hi
1.23995	0.13301	HALLMARK_INFLAMMATORY_RESPONSE	NK 16hi
1.29527	0.0911927	HALLMARK_MTORC1_SIGNALING	NK 16hi
2.57425	1.65e-23	HALLMARK_TNFA_SIGNALING_VIA_NFKB	NK 16hi
-2.55785	9.53e-09	KEGG_ANTIGEN_PROCESSING_AND_PRESENTATION	NK 16hi
1.33887	0.0822346	KEGG_CHEMOKINE_SIGNALING_PATHWAY	NK 16hi
-1.58014	0.0493007	KEGG_GLYCOLYSIS_GLUCONEOGENESIS	NK 16hi
1.47991	0.0150178	KEGG_JAK_STAT_SIGNALING_PATHWAY	NK 16hi
-1.9107	5.48e-05	KEGG_OXIDATIVE_PHOSPHORYLATION	NK 16hi
-1.1191	0.233503	KEGG_RIBOSOME	NK 16hi
1.60355	0.00844375	KEGG_TOLL_LIKE_RECEPTOR_SIGNALING_PATHWAY	NK 16hi
-1.19901	0.13301	REACTOME_FATTY_ACID_METABOLISM	NK 16hi
1.44659	0.0567789	REACTOME_INTERLEUKIN_17_SIGNALING	NK 16hi
1.34328	0.0876524	REACTOME_INTERLEUKIN_4_AND_INTERLEUKIN_13_SIGNALING	NK 16hi
1.6635	0.00844375	REACTOME_OXIDATIVE_STRESS_INDUCED_SENESCENCE	NK 16hi
-1.29922	0.00844375	REACTOME_TRANSLATION	NK 16hi
0.651569	1	GOBP_CELLULAR_RESPONSE_TO_INTERFERON-GAMMA	NKT
0.832945	0.986825	GOBP_CELLULAR_RESPONSE_TO_INTERLEUKIN-1	NKT
1.13674	0.431501	GOBP_EXTRINSIC_APOPTOTIC_SIGNALING_PATHWAY	NKT
1.2655	0.157104	GOBP_INTRINSIC_APOPTOTIC_SIGNALING_PATHWAY	NKT
-0.897307	0.986825	GOBP_POSITIVE_REGULATION_OF_INTERLEUKIN-6_PRODUCTION	NKT
1.54465	0.0190411	GOBP_RESPONSE_TO_CORTICOSTEROID	NKT
-1.15038	0.431501	GOBP_RESPONSE_TO_TYPE_I_INTERFERON	NKT
1.32522	0.157104	HALLMARK_HYPOXIA	NKT
0.856638	0.986825	HALLMARK_INFLAMMATORY_RESPONSE	NKT
0.892443	0.986825	HALLMARK_MTORC1_SIGNALING	NKT
1.72537	5.5e-05	HALLMARK_TNFA_SIGNALING_VIA_NFKB	NKT
-1.46122	0.0635015	KEGG_ANTIGEN_PROCESSING_AND_PRESENTATION	NKT
0.77942	1	KEGG_CHEMOKINE_SIGNALING_PATHWAY	NKT
-1.16688	0.431501	KEGG_GLYCOLYSIS_GLUCONEOGENESIS	NKT
0.79622	1	KEGG_JAK_STAT_SIGNALING_PATHWAY	NKT
-1.43892	0.0397426	KEGG_OXIDATIVE_PHOSPHORYLATION	NKT
0.553079	1	KEGG_RIBOSOME	NKT
1.11911	0.485986	KEGG_TOLL_LIKE_RECEPTOR_SIGNALING_PATHWAY	NKT
1.02859	0.723348	REACTOME_FATTY_ACID_METABOLISM	NKT
1.25668	0.318691	REACTOME_INTERLEUKIN_17_SIGNALING	NKT
1.16137	0.431501	REACTOME_INTERLEUKIN_4_AND_INTERLEUKIN_13_SIGNALING	NKT
1.31991	0.236076	REACTOME_OXIDATIVE_STRESS_INDUCED_SENESCENCE	NKT
-0.685812	1	REACTOME_TRANSLATION	NKT
1.38093	0.0379722	GOBP_CELLULAR_RESPONSE_TO_INTERFERON-GAMMA	Plasma cell IgA
1.14227	0.360438	GOBP_CELLULAR_RESPONSE_TO_INTERLEUKIN-1	Plasma cell IgA
-1.09677	0.360438	GOBP_EXTRINSIC_APOPTOTIC_SIGNALING_PATHWAY	Plasma cell IgA
-1.07214	0.360438	GOBP_INTRINSIC_APOPTOTIC_SIGNALING_PATHWAY	Plasma cell IgA
-1.18405	0.360438	GOBP_POSITIVE_REGULATION_OF_INTERLEUKIN-6_PRODUCTION	Plasma cell IgA
-1.77297	0.00287545	GOBP_RESPONSE_TO_CORTICOSTEROID	Plasma cell IgA
-0.979763	0.52084	GOBP_RESPONSE_TO_TYPE_I_INTERFERON	Plasma cell IgA
-1.01318	0.490282	HALLMARK_HYPOXIA	Plasma cell IgA
-1.21347	0.293461	HALLMARK_INFLAMMATORY_RESPONSE	Plasma cell IgA
1.06622	0.360438	HALLMARK_MTORC1_SIGNALING	Plasma cell IgA
-1.37303	0.0476802	HALLMARK_TNFA_SIGNALING_VIA_NFKB	Plasma cell IgA
2.01862	9.63e-05	KEGG_ANTIGEN_PROCESSING_AND_PRESENTATION	Plasma cell IgA
1.12405	0.360438	KEGG_CHEMOKINE_SIGNALING_PATHWAY	Plasma cell IgA
1.22884	0.360438	KEGG_GLYCOLYSIS_GLUCONEOGENESIS	Plasma cell IgA
1.41314	0.033185	KEGG_JAK_STAT_SIGNALING_PATHWAY	Plasma cell IgA
1.62208	0.00689068	KEGG_OXIDATIVE_PHOSPHORYLATION	Plasma cell IgA
-1.65849	0.00661202	KEGG_RIBOSOME	Plasma cell IgA
-0.975298	0.520748	KEGG_TOLL_LIKE_RECEPTOR_SIGNALING_PATHWAY	Plasma cell IgA
-0.818152	0.879615	REACTOME_FATTY_ACID_METABOLISM	Plasma cell IgA
-1.09014	0.360438	REACTOME_INTERLEUKIN_17_SIGNALING	Plasma cell IgA
-1.11654	0.360438	REACTOME_INTERLEUKIN_4_AND_INTERLEUKIN_13_SIGNALING	Plasma cell IgA
-1.13913	0.360438	REACTOME_OXIDATIVE_STRESS_INDUCED_SENESCENCE	Plasma cell IgA
-1.54573	0.00287545	REACTOME_TRANSLATION	Plasma cell IgA

## Sheet: Fig4d
meta_sample_id2	level3	scores	meta_dataset	meta_days_from_onset_of_symptoms	meta_severity
arunachalam#cov01	CD14 Mono	0.00525669	Arunachalam_2020	15	Severe/Critical
arunachalam#cov01	CD4 CM	0.00432536	Arunachalam_2020	15	Severe/Critical
arunachalam#cov01	CD4 Naive	0.00511493	Arunachalam_2020	15	Severe/Critical
arunachalam#cov02	CD14 Mono	0.00723518	Arunachalam_2020	9	Mild/Moderate
arunachalam#cov02	CD4 CM	0.00643369	Arunachalam_2020	9	Mild/Moderate
arunachalam#cov02	CD4 Naive	0.00745647	Arunachalam_2020	9	Mild/Moderate
arunachalam#cov03	CD14 Mono	0.00530391	Arunachalam_2020	2	Mild/Moderate
arunachalam#cov03	CD4 CM	0.00457616	Arunachalam_2020	2	Mild/Moderate
arunachalam#cov03	CD4 Naive	0.00545728	Arunachalam_2020	2	Mild/Moderate
arunachalam#cov04	CD14 Mono	0.00497586	Arunachalam_2020	16	Severe/Critical
arunachalam#cov04	CD4 CM	0.00531987	Arunachalam_2020	16	Severe/Critical
arunachalam#cov04	CD4 Naive	0.00563913	Arunachalam_2020	16	Severe/Critical
arunachalam#cov10	CD14 Mono	0.00434717	Arunachalam_2020	15	Severe/Critical
arunachalam#cov10	CD4 CM	0.00494915	Arunachalam_2020	15	Severe/Critical
arunachalam#cov10	CD4 Naive	0.00650183	Arunachalam_2020	15	Severe/Critical
arunachalam#cov11	CD14 Mono	0.00682109	Arunachalam_2020	8	Severe/Critical
arunachalam#cov11	CD4 CM	0.0057638	Arunachalam_2020	8	Severe/Critical
arunachalam#cov11	CD4 Naive	0.00585478	Arunachalam_2020	8	Severe/Critical
arunachalam#cov12	CD14 Mono	0.00680595	Arunachalam_2020	9	Mild/Moderate
arunachalam#cov12	CD4 CM	0.00444504	Arunachalam_2020	9	Mild/Moderate
arunachalam#cov12	CD4 Naive	0.00468458	Arunachalam_2020	9	Mild/Moderate
combat#G05061-Ja005E-PBCa	CD14 Mono	0.00724407	COMBAT_2022	16	Mild/Moderate
combat#G05061-Ja005E-PBCa	CD4 CM	0.00773351	COMBAT_2022	16	Mild/Moderate
combat#G05064-Ja005E-PBCa	CD14 Mono	0.00487494	COMBAT_2022	14	Mild/Moderate
combat#G05064-Ja005E-PBCa	CD4 CM	0.00308013	COMBAT_2022	14	Mild/Moderate
combat#G05064-Ja005E-PBCa	CD4 Naive	0.00560843	COMBAT_2022	14	Mild/Moderate
combat#G05073-Ja005E-PBCa	CD14 Mono	0.00578673	COMBAT_2022	18	Mild/Moderate
combat#G05073-Ja005E-PBCa	CD4 CM	0.00742846	COMBAT_2022	18	Mild/Moderate
combat#G05077-Ja005E-PBCa	CD14 Mono	0.00536336	COMBAT_2022	17	Mild/Moderate
combat#G05077-Ja005E-PBCa	CD4 CM	0.00884127	COMBAT_2022	17	Mild/Moderate
combat#G05077-Ja005E-PBCa	CD4 Naive	0.00665332	COMBAT_2022	17	Mild/Moderate
combat#G05078-Ja005E-PBCa	CD14 Mono	0.00560883	COMBAT_2022	10	Mild/Moderate
combat#G05078-Ja005E-PBCa	CD4 CM	0.00662655	COMBAT_2022	10	Mild/Moderate
combat#G05097-Ja005E-PBCa	CD14 Mono	0.00534092	COMBAT_2022	22	Mild/Moderate
combat#G05097-Ja005E-PBCa	CD4 CM	0.00617663	COMBAT_2022	22	Mild/Moderate
combat#G05105-Ja005E-PBCa	CD14 Mono	0.00577887	COMBAT_2022	12	Mild/Moderate
combat#G05105-Ja005E-PBCa	CD4 CM	0.00501117	COMBAT_2022	12	Mild/Moderate
combat#G05105-Ja005E-PBCa	CD4 Naive	0.00586638	COMBAT_2022	12	Mild/Moderate
combat#G05112-Ja005E-PBCa	CD14 Mono	0.00868591	COMBAT_2022	7	Mild/Moderate
combat#G05145-Ja005E-PBCa	CD14 Mono	0.00564848	COMBAT_2022	17	Mild/Moderate
combat#G05145-Ja005E-PBCa	CD4 CM	0.00633026	COMBAT_2022	17	Mild/Moderate
combat#G05145-Ja005E-PBCa	CD4 Naive	0.00506553	COMBAT_2022	17	Mild/Moderate
combat#G05153-Ja005E-PBCa	CD14 Mono	0.00428774	COMBAT_2022	17	Mild/Moderate
combat#G05164-Ja005E-PBCa	CD14 Mono	0.00598973	COMBAT_2022	8	Mild/Moderate
combat#G05164-Ja005E-PBCa	CD4 CM	0.00715837	COMBAT_2022	8	Mild/Moderate
combat#G05171-Ja005E-PBCa	CD14 Mono	0.005626	COMBAT_2022	9	Mild/Moderate
combat#G05171-Ja005E-PBCa	CD4 CM	0.00531548	COMBAT_2022	9	Mild/Moderate
combat#G05171-Ja005E-PBCa	CD4 Naive	0.00735005	COMBAT_2022	9	Mild/Moderate
combat#S00002-Ja001E-PBCa	CD14 Mono	0.007395	COMBAT_2022	5	Mild/Moderate
combat#S00003-Ja003E-PBCa	CD14 Mono	0.00567087	COMBAT_2022	9	Mild/Moderate
combat#S00003-Ja003E-PBCa	CD4 Naive	0.00721884	COMBAT_2022	9	Mild/Moderate
combat#S00005-Ja003E-PBCa	CD14 Mono	0.00429152	COMBAT_2022	12	Severe/Critical
combat#S00005-Ja003E-PBCa	CD4 CM	0.00706344	COMBAT_2022	12	Severe/Critical
combat#S00005-Ja003E-PBCa	CD4 Naive	0.00853592	COMBAT_2022	12	Severe/Critical
combat#S00005-Ja005E-PBCa	CD14 Mono	0.00374914	COMBAT_2022	14	Severe/Critical
combat#S00005-Ja005E-PBCa	CD4 CM	0.00830217	COMBAT_2022	14	Severe/Critical
combat#S00005-Ja005E-PBCa	CD4 Naive	0.00946349	COMBAT_2022	14	Severe/Critical
combat#S00006-Ja005E-PBCa	CD14 Mono	0.00525943	COMBAT_2022	5	Mild/Moderate
combat#S00007-Ja003E-PBCa	CD14 Mono	0.00690084	COMBAT_2022	6	Severe/Critical
combat#S00007-Ja003E-PBCa	CD4 Naive	0.0103381	COMBAT_2022	6	Severe/Critical
combat#S00008-Ja003E-PBCa	CD14 Mono	0.00767223	COMBAT_2022	3	Severe/Critical
combat#S00008-Ja003E-PBCa	CD4 Naive	0.0129772	COMBAT_2022	3	Severe/Critical
combat#S00016-Ja001E-PBCa	CD14 Mono	0.00803187	COMBAT_2022	3	Mild/Moderate
combat#S00020-Ja003E-PBCa	CD14 Mono	0.00424551	COMBAT_2022	25	Severe/Critical
combat#S00020-Ja003E-PBCa	CD4 CM	0.00601559	COMBAT_2022	25	Severe/Critical
combat#S00020-Ja003E-PBCa	CD4 Naive	0.010514	COMBAT_2022	25	Severe/Critical
combat#S00024-Ja003E-PBCa	CD14 Mono	0.00656611	COMBAT_2022	8	Severe/Critical
combat#S00024-Ja003E-PBCa	CD4 CM	0.0126808	COMBAT_2022	8	Severe/Critical
combat#S00027-Ja003E-PBCa	CD14 Mono	0.00426508	COMBAT_2022	13	Severe/Critical
combat#S00028-Ja001E-PBCa	CD14 Mono	0.00680389	COMBAT_2022	7	Severe/Critical
combat#S00033-Ja001E-PBCa	CD14 Mono	0.00479582	COMBAT_2022	9	Severe/Critical
combat#S00033-Ja003E-PBCa	CD14 Mono	0.0049467	COMBAT_2022	10	Severe/Critical
combat#S00033-Ja003E-PBCa	CD4 CM	0.0101214	COMBAT_2022	10	Severe/Critical
combat#S00033-Ja005E-PBCa	CD14 Mono	0.004539	COMBAT_2022	12	Severe/Critical
combat#S00034-Ja005E-PBCa	CD14 Mono	0.00411869	COMBAT_2022	21	Severe/Critical
combat#S00034-Ja005E-PBCa	CD4 CM	0.00805059	COMBAT_2022	21	Severe/Critical
combat#S00034-Ja005E-PBCa	CD4 Naive	0.00941074	COMBAT_2022	21	Severe/Critical
combat#S00037-Ja003E-PBCa	CD14 Mono	0.00797472	COMBAT_2022	6	Severe/Critical
combat#S00037-Ja003E-PBCa	CD4 CM	0.00651299	COMBAT_2022	6	Severe/Critical
combat#S00039-Ja001E-PBCa	CD14 Mono	0.00427376	COMBAT_2022	22	Severe/Critical
combat#S00039-Ja001E-PBCa	CD4 CM	0.00684436	COMBAT_2022	22	Severe/Critical
combat#S00039-Ja001E-PBCa	CD4 Naive	0.00910073	COMBAT_2022	22	Severe/Critical
combat#S00040-Ja005E-PBCa	CD14 Mono	0.00385166	COMBAT_2022	8	Severe/Critical
combat#S00040-Ja005E-PBCa	CD4 CM	0.00838321	COMBAT_2022	8	Severe/Critical
combat#S00040-Ja005E-PBCa	CD4 Naive	0.00984577	COMBAT_2022	8	Severe/Critical
combat#S00041-Ja001E-PBCa	CD14 Mono	0.00499779	COMBAT_2022	2	Severe/Critical
combat#S00042-Ja001E-PBCa	CD14 Mono	0.00444269	COMBAT_2022	8	Severe/Critical
combat#S00042-Ja001E-PBCa	CD4 CM	0.00785128	COMBAT_2022	8	Severe/Critical
combat#S00042-Ja003E-PBCa	CD14 Mono	0.00415179	COMBAT_2022	10	Severe/Critical
combat#S00042-Ja003E-PBCa	CD4 Naive	0.00671856	COMBAT_2022	10	Severe/Critical
combat#S00043-Ja005E-PBCa	CD14 Mono	0.00510619	COMBAT_2022	13	Severe/Critical
combat#S00043-Ja005E-PBCa	CD4 CM	0.0102174	COMBAT_2022	13	Severe/Critical
combat#S00043-Ja005E-PBCa	CD4 Naive	0.00708879	COMBAT_2022	13	Severe/Critical
combat#S00045-Ja001E-PBCa	CD14 Mono	0.00872773	COMBAT_2022	3	Severe/Critical
combat#S00045-Ja003E-PBCa	CD14 Mono	0.00862149	COMBAT_2022	4	Severe/Critical
combat#S00045-Ja005E-PBCa	CD14 Mono	0.00684375	COMBAT_2022	6	Severe/Critical
combat#S00048-Ja003E-PBCa	CD14 Mono	0.00539665	COMBAT_2022	12	Severe/Critical
combat#S00048-Ja003E-PBCa	CD4 CM	0.0113212	COMBAT_2022	12	Severe/Critical
combat#S00048-Ja005E-PBCa	CD14 Mono	0.00434604	COMBAT_2022	14	Severe/Critical
combat#S00048-Ja005E-PBCa	CD4 Naive	0.00876139	COMBAT_2022	14	Severe/Critical
combat#S00049-Ja003E-PBCa	CD14 Mono	0.00493343	COMBAT_2022	5	Mild/Moderate
combat#S00049-Ja003E-PBCa	CD4 CM	0.00359143	COMBAT_2022	5	Mild/Moderate
combat#S00050-Ja001E-PBCa	CD14 Mono	0.00744758	COMBAT_2022	19	Severe/Critical
combat#S00050-Ja001E-PBCa	CD4 CM	0.0102258	COMBAT_2022	19	Severe/Critical
combat#S00052-Ja003E-PBCa	CD14 Mono	0.0061273	COMBAT_2022	7	Severe/Critical
combat#S00052-Ja005E-PBCa	CD14 Mono	0.0045371	COMBAT_2022	10	Severe/Critical
combat#S00052-Ja005E-PBCa	CD4 CM	0.00745007	COMBAT_2022	10	Severe/Critical
combat#S00052-Ja005E-PBCa	CD4 Naive	0.00904669	COMBAT_2022	10	Severe/Critical
combat#S00053-Ja003E-PBCa	CD14 Mono	0.00630972	COMBAT_2022	9	Severe/Critical
combat#S00054-Ja001E-PBCa	CD14 Mono	0.00585697	COMBAT_2022	13	Severe/Critical
combat#S00054-Ja001E-PBCa	CD4 CM	0.00779046	COMBAT_2022	13	Severe/Critical
combat#S00054-Ja001E-PBCa	CD4 Naive	0.00744243	COMBAT_2022	13	Severe/Critical
combat#S00056-Ja003E-PBCa	CD14 Mono	0.00408045	COMBAT_2022	23	Severe/Critical
combat#S00056-Ja003E-PBCa	CD4 CM	0.00552752	COMBAT_2022	23	Severe/Critical
combat#S00056-Ja005E-PBCa	CD14 Mono	0.00404776	COMBAT_2022	25	Severe/Critical
combat#S00057-Ja003E-PBCa	CD14 Mono	0.00573357	COMBAT_2022	10	Severe/Critical
combat#S00058-Ja003E-PBCa	CD14 Mono	0.00769672	COMBAT_2022	5	Mild/Moderate
combat#S00058-Ja003E-PBCa	CD4 CM	0.00896689	COMBAT_2022	5	Mild/Moderate
combat#S00058-Ja003E-PBCa	CD4 Naive	0.006679	COMBAT_2022	5	Mild/Moderate
combat#S00059-Ja001E-PBCa	CD14 Mono	0.00848052	COMBAT_2022	6	Mild/Moderate
combat#S00060-Ja005E-PBCa	CD14 Mono	0.00384422	COMBAT_2022	9	Severe/Critical
combat#S00060-Ja005E-PBCa	CD4 CM	0.00813616	COMBAT_2022	9	Severe/Critical
combat#S00061-Ja003E-PBCa	CD14 Mono	0.00678222	COMBAT_2022	6	Severe/Critical
combat#S00063-Ja003E-PBCa	CD14 Mono	0.00439739	COMBAT_2022	3	Mild/Moderate
combat#S00063-Ja003E-PBCa	CD4 CM	0.00728933	COMBAT_2022	3	Mild/Moderate
combat#S00064-Ja005E-PBCa	CD14 Mono	0.00521872	COMBAT_2022	13	Severe/Critical
combat#S00064-Ja005E-PBCa	CD4 CM	0.00674191	COMBAT_2022	13	Severe/Critical
combat#S00064-Ja005E-PBCa	CD4 Naive	0.00767183	COMBAT_2022	13	Severe/Critical
combat#S00065-Ja003E-PBCa	CD14 Mono	0.00453738	COMBAT_2022	16	Severe/Critical
combat#S00065-Ja003E-PBCa	CD4 CM	0.0084943	COMBAT_2022	16	Severe/Critical
combat#S00065-Ja003E-PBCa	CD4 Naive	0.0103233	COMBAT_2022	16	Severe/Critical
combat#S00066-Ja001E-PBCa	CD14 Mono	0.00537188	COMBAT_2022	10	Severe/Critical
combat#S00067-Ja001E-PBCa	CD14 Mono	0.0052289	COMBAT_2022	8	Severe/Critical
combat#S00067-Ja001E-PBCa	CD4 CM	0.0179618	COMBAT_2022	8	Severe/Critical
combat#S00067-Ja001E-PBCa	CD4 Naive	0.006804	COMBAT_2022	8	Severe/Critical
combat#S00068-Ja005E-PBCa	CD14 Mono	0.00416124	COMBAT_2022	9	Severe/Critical
combat#S00068-Ja005E-PBCa	CD4 CM	0.0101427	COMBAT_2022	9	Severe/Critical
combat#S00069-Ja005E-PBCa	CD14 Mono	0.00465814	COMBAT_2022	13	Severe/Critical
combat#S00072-Ja001E-PBCa	CD14 Mono	0.00993635	COMBAT_2022	7	Severe/Critical
combat#S00076-Ja001E-PBCa	CD14 Mono	0.00431065	COMBAT_2022	26	Mild/Moderate
combat#S00077-Ja005E-PBCa	CD14 Mono	0.00500758	COMBAT_2022	14	Severe/Critical
combat#S00077-Ja005E-PBCa	CD4 CM	0.00863681	COMBAT_2022	14	Severe/Critical
combat#S00078-Ja003E-PBCa	CD14 Mono	0.00507879	COMBAT_2022	13	Severe/Critical
combat#S00078-Ja003E-PBCa	CD4 CM	0.00843479	COMBAT_2022	13	Severe/Critical
combat#S00078-Ja003E-PBCa	CD4 Naive	0.00919578	COMBAT_2022	13	Severe/Critical
combat#S00081-Ja001E-PBCa	CD14 Mono	0.00955036	COMBAT_2022	9	Severe/Critical
combat#S00081-Ja005E-PBCa	CD14 Mono	0.00589367	COMBAT_2022	12	Severe/Critical
combat#S00081-Ja005E-PBCa	CD4 Naive	0.0102365	COMBAT_2022	12	Severe/Critical
combat#S00082-Ja001E-PBCa	CD14 Mono	0.00735232	COMBAT_2022	12	Mild/Moderate
combat#S00094-Ja005E-PBCa	CD14 Mono	0.00478048	COMBAT_2022	20	Severe/Critical
combat#S00094-Ja005E-PBCa	CD4 Naive	0.00841079	COMBAT_2022	20	Severe/Critical
combat#S00095-Ja005E-PBCa	CD14 Mono	0.00439776	COMBAT_2022	12	Severe/Critical
combat#S00095-Ja005E-PBCa	CD4 CM	0.00608308	COMBAT_2022	12	Severe/Critical
combat#S00095-Ja005E-PBCa	CD4 Naive	0.00407094	COMBAT_2022	12	Severe/Critical
combat#S00096-Ja005E-PBCa	CD14 Mono	0.00697179	COMBAT_2022	11	Severe/Critical
combat#S00096-Ja005E-PBCa	CD4 CM	0.00820242	COMBAT_2022	11	Severe/Critical
combat#S00097-Ja003E-PBCa	CD14 Mono	0.00448617	COMBAT_2022	15	Severe/Critical
combat#S00099-Ja005E-PBCa	CD14 Mono	0.00463098	COMBAT_2022	19	Severe/Critical
combat#S00104-Ja003E-PBCa	CD14 Mono	0.00440206	COMBAT_2022	7	Mild/Moderate
combat#S00104-Ja003E-PBCa	CD4 CM	0.00374605	COMBAT_2022	7	Mild/Moderate
combat#S00104-Ja003E-PBCa	CD4 Naive	0.00873591	COMBAT_2022	7	Mild/Moderate
combat#S00106-Ja003E-PBCa	CD14 Mono	0.00463649	COMBAT_2022	17	Severe/Critical
combat#S00106-Ja003E-PBCa	CD4 Naive	0.012917	COMBAT_2022	17	Severe/Critical
combat#S00109-Ja001E-PBCa	CD14 Mono	0.00699082	COMBAT_2022	12	Severe/Critical
combat#S00109-Ja001E-PBCa	CD4 CM	0.00500381	COMBAT_2022	12	Severe/Critical
combat#S00109-Ja003E-PBCa	CD14 Mono	0.00664552	COMBAT_2022	13	Severe/Critical
combat#S00109-Ja003E-PBCa	CD4 CM	0.00780095	COMBAT_2022	13	Severe/Critical
combat#S00109-Ja005E-PBCa	CD14 Mono	0.0053941	COMBAT_2022	15	Severe/Critical
combat#S00109-Ja005E-PBCa	CD4 CM	0.00589112	COMBAT_2022	15	Severe/Critical
combat#S00112-Ja003E-PBCa	CD14 Mono	0.00469221	COMBAT_2022	12	Mild/Moderate
combat#S00112-Ja003E-PBCa	CD4 CM	0.00486307	COMBAT_2022	12	Mild/Moderate
combat#S00113-Ja005E-PBCa	CD14 Mono	0.00633219	COMBAT_2022	6	Mild/Moderate
combat#S00114-Ja003E-PBCa	CD14 Mono	0.00469603	COMBAT_2022	5	Mild/Moderate
combat#S00114-Ja003E-PBCa	CD4 CM	0.0101908	COMBAT_2022	5	Mild/Moderate
combat#S00114-Ja003E-PBCa	CD4 Naive	0.0102957	COMBAT_2022	5	Mild/Moderate
combat#S00119-Ja003E-PBCa	CD14 Mono	0.00414563	COMBAT_2022	15	Severe/Critical
combat#S00119-Ja003E-PBCa	CD4 CM	0.00820041	COMBAT_2022	15	Severe/Critical
combat#S00119-Ja003E-PBCa	CD4 Naive	0.00938124	COMBAT_2022	15	Severe/Critical
combat#S00124-Ja003E-PBCa	CD14 Mono	0.00754159	COMBAT_2022	7	Severe/Critical
combat#S00124-Ja005E-PBCa	CD14 Mono	0.00552224	COMBAT_2022	9	Severe/Critical
combat#S00124-Ja005E-PBCa	CD4 CM	0.0104821	COMBAT_2022	9	Severe/Critical
combat#S00126-Ja003E-PBCa	CD14 Mono	0.00528819	COMBAT_2022	11	Mild/Moderate
combat#S00126-Ja003E-PBCa	CD4 CM	0.00907181	COMBAT_2022	11	Mild/Moderate
combat#S00129-Ja001E-PBCa	CD14 Mono	0.00793244	COMBAT_2022	6	Mild/Moderate
combat#S00129-Ja001E-PBCa	CD4 Naive	0.00633232	COMBAT_2022	6	Mild/Moderate
combat#S00129-Ja005E-PBCa	CD14 Mono	0.00645395	COMBAT_2022	9	Mild/Moderate
combat#S00129-Ja005E-PBCa	CD4 Naive	0.00836838	COMBAT_2022	9	Mild/Moderate
combat#S00134-Ja003E-PBCa	CD14 Mono	0.00512716	COMBAT_2022	13	Severe/Critical
combat#S00142-Ja005E-PBCa	CD14 Mono	0.0060337	COMBAT_2022	15	Mild/Moderate
combat#S00142-Ja005E-PBCa	CD4 CM	0.0104354	COMBAT_2022	15	Mild/Moderate
combat#S00148-Ja003E-PBCa	CD14 Mono	0.00486956	COMBAT_2022	10	Severe/Critical
combat#U00515-Ua005E-PBUa	CD14 Mono	0.00383568	COMBAT_2022	15	Severe/Critical
combat#U00515-Ua005E-PBUa	CD4 CM	0.00443012	COMBAT_2022	15	Severe/Critical
combat#U00515-Ua005E-PBUa	CD4 Naive	0.00818279	COMBAT_2022	15	Severe/Critical
combat#U00519-Ua005E-PBUa	CD14 Mono	0.00467454	COMBAT_2022	13	Severe/Critical
combes#MVIR1-HS1-D0BLD1-SCG1	CD14 Mono	0.00697928	Combes_2021	12	Severe/Critical
combes#MVIR1-HS1-D0BLD1-SCG1	CD4 CM	0.00434358	Combes_2021	12	Severe/Critical
combes#MVIR1-HS1-D0BLD1-SCG1	CD4 Naive	0.0051314	Combes_2021	12	Severe/Critical
combes#MVIR1-HS12-D0BLD1-SCG1	CD14 Mono	0.0117716	Combes_2021	6	Mild/Moderate
combes#MVIR1-HS12-D0BLD1-SCG1	CD4 CM	0.00897169	Combes_2021	6	Mild/Moderate
combes#MVIR1-HS12-D0BLD1-SCG1	CD4 Naive	0.00889234	Combes_2021	6	Mild/Moderate
combes#MVIR1-HS14-D0BLD1-SCG1	CD14 Mono	0.00928526	Combes_2021	4	Mild/Moderate
combes#MVIR1-HS14-D0BLD1-SCG1	CD4 CM	0.00868728	Combes_2021	4	Mild/Moderate
combes#MVIR1-HS14-D0BLD1-SCG1	CD4 Naive	0.0106037	Combes_2021	4	Mild/Moderate
combes#MVIR1-HS25-D0BLD1-SCG1	CD14 Mono	0.00701557	Combes_2021	6	Mild/Moderate
combes#MVIR1-HS26-D0BLD1-SCG1	CD14 Mono	0.00814037	Combes_2021	6	Mild/Moderate
combes#MVIR1-HS26-D0BLD1-SCG1	CD4 CM	0.00644474	Combes_2021	6	Mild/Moderate
combes#MVIR1-HS26-D0BLD1-SCG1	CD4 Naive	0.00646965	Combes_2021	6	Mild/Moderate
combes#MVIR1-HS29-D0BLD1-SCG1	CD14 Mono	0.00839752	Combes_2021	2	Mild/Moderate
combes#MVIR1-HS29-D0BLD1-SCG1	CD4 CM	0.00779972	Combes_2021	2	Mild/Moderate
combes#MVIR1-HS29-D0BLD1-SCG1	CD4 Naive	0.00611802	Combes_2021	2	Mild/Moderate
combes#MVIR1-HS3-D0BLD1-SCG1	CD14 Mono	0.00658869	Combes_2021	13	Severe/Critical
combes#MVIR1-HS31-D0BLD1-SCG1	CD14 Mono	0.0103359	Combes_2021	20	Severe/Critical
combes#MVIR1-HS38-D0BLD1-SCG1	CD14 Mono	0.00573397	Combes_2021	14	Severe/Critical
combes#MVIR1-HS44-D0BLD1-SCG1	CD14 Mono	0.00541469	Combes_2021	6	Mild/Moderate
combes#MVIR1-HS44-D0BLD1-SCG1	CD4 CM	0.00636611	Combes_2021	6	Mild/Moderate
combes#MVIR1-HS44-D0BLD1-SCG1	CD4 Naive	0.00637766	Combes_2021	6	Mild/Moderate
combes#MVIR1-HS47-D0BLD1-SCG1	CD14 Mono	0.0044652	Combes_2021	6	Severe/Critical
combes#MVIR1-HS47-D0BLD1-SCG1	CD4 Naive	0.00623381	Combes_2021	6	Severe/Critical
combes#MVIR1-HS5-D0BLD1-SCG1	CD14 Mono	0.00842165	Combes_2021	9	Mild/Moderate
combes#MVIR1-HS50-D0BLD1-SCG1	CD14 Mono	0.00499786	Combes_2021	13	Severe/Critical
combes#MVIR1-HS50-D0BLD1-SCG1	CD4 CM	0.0069496	Combes_2021	13	Severe/Critical
combes#MVIR1-HS50-D0BLD1-SCG1	CD4 Naive	0.0059267	Combes_2021	13	Severe/Critical
combes#MVIR1-HS52-D0BLD1-SCG1	CD14 Mono	0.0079044	Combes_2021	4	Mild/Moderate
combes#MVIR1-HS52-D0BLD1-SCG1	CD4 CM	0.00772195	Combes_2021	4	Mild/Moderate
combes#MVIR1-HS54-D0BLD1-SCG1	CD14 Mono	0.00601271	Combes_2021	6	Mild/Moderate
combes#MVIR1-HS55-D0BLD1-SCG1	CD14 Mono	0.00844218	Combes_2021	13	Severe/Critical
combes#MVIR1-HS60-D0BLD1-SCG1	CD14 Mono	0.00886333	Combes_2021	6	Severe/Critical
combes#MVIR1-HS7-D0BLD1-SCG1	CD14 Mono	0.00117428	Combes_2021	13	Mild/Moderate
liu#B1_HGR0000071_T0	CD14 Mono	0.00495682	Liu_2021	8	Severe/Critical
liu#B1_HGR0000074_T0	CD14 Mono	0.00396029	Liu_2021	18	Severe/Critical
liu#B1_HGR0000074_T0	CD4 CM	0.00712158	Liu_2021	18	Severe/Critical
liu#B1_HGR0000074_T0	CD4 Naive	0.0068614	Liu_2021	18	Severe/Critical
liu#B1_HGR0000078_T0	CD14 Mono	0.00472395	Liu_2021	18	Severe/Critical
liu#B1_HGR0000078_T0	CD4 CM	0.00633786	Liu_2021	18	Severe/Critical
liu#B1_HGR0000078_T1	CD14 Mono	0.00472771	Liu_2021	23	Severe/Critical
liu#B1_HGR0000078_T1	CD4 CM	0.00655139	Liu_2021	23	Severe/Critical
liu#B1_HGR0000083_T0	CD14 Mono	0.00482233	Liu_2021	6	Mild/Moderate
liu#B1_HGR0000083_T1	CD14 Mono	0.0074413	Liu_2021	13	Mild/Moderate
liu#B1_HGR0000089_T1	CD14 Mono	0.0043228	Liu_2021	20	Severe/Critical
liu#B1_HGR0000089_T1	CD4 CM	0.00566743	Liu_2021	20	Severe/Critical
liu#B1_HGR0000091_T0	CD14 Mono	0.0076136	Liu_2021	20	Mild/Moderate
liu#B1_HGR0000091_T0	CD4 CM	0.00829929	Liu_2021	20	Mild/Moderate
liu#B1_HGR0000091_T0	CD4 Naive	0.00737089	Liu_2021	20	Mild/Moderate
liu#B1_HGR0000093_T0	CD14 Mono	0.00604135	Liu_2021	11	Severe/Critical
liu#B1_HGR0000093_T0	CD4 CM	0.0047088	Liu_2021	11	Severe/Critical
liu#B1_HGR0000093_T1	CD14 Mono	0.0044238	Liu_2021	17	Severe/Critical
liu#B1_HGR0000093_T1	CD4 CM	0.00709248	Liu_2021	17	Severe/Critical
liu#B1_HGR0000110_T0	CD14 Mono	0.0059921	Liu_2021	3	Severe/Critical
liu#B1_HGR0000136_T0	CD14 Mono	0.00523825	Liu_2021	17	Mild/Moderate
liu#B1_HGR0000136_T0	CD4 CM	0.00649086	Liu_2021	17	Mild/Moderate
liu#B1_HGR0000136_T0	CD4 Naive	0.00656037	Liu_2021	17	Mild/Moderate
liu#B1_HGR0000137_T0	CD14 Mono	0.00458136	Liu_2021	4	Severe/Critical
liu#B1_HGR0000137_T0	CD4 CM	0.00712245	Liu_2021	4	Severe/Critical
liu#B1_HGR0000141_T0	CD14 Mono	0.00420193	Liu_2021	20	Severe/Critical
liu#B1_HGR0000141_T0	CD4 CM	0.00764972	Liu_2021	20	Severe/Critical
liu#B1_HGR0000143_T0	CD14 Mono	0.00602177	Liu_2021	8	Severe/Critical
liu#B1_HGR0000143_T0	CD4 CM	0.0087644	Liu_2021	8	Severe/Critical
liu#B2_HGR0000042_T0	CD14 Mono	0.00518957	Liu_2021	12	Severe/Critical
liu#B2_HGR0000042_T0	CD4 CM	0.00829193	Liu_2021	12	Severe/Critical
liu#B2_HGR0000042_T0	CD4 Naive	0.00992693	Liu_2021	12	Severe/Critical
liu#B2_HGR0000042_T1	CD14 Mono	0.00577896	Liu_2021	18	Severe/Critical
liu#B2_HGR0000042_T1	CD4 CM	0.00776931	Liu_2021	18	Severe/Critical
liu#B2_HGR0000042_T1	CD4 Naive	0.00922244	Liu_2021	18	Severe/Critical
liu#B2_HGR0000069_T0	CD14 Mono	0.00514969	Liu_2021	13	Severe/Critical
liu#B2_HGR0000069_T0	CD4 CM	0.00815196	Liu_2021	13	Severe/Critical
liu#B2_HGR0000069_T0	CD4 Naive	0.00938008	Liu_2021	13	Severe/Critical
liu#B2_HGR0000069_T1	CD14 Mono	0.00504713	Liu_2021	20	Severe/Critical
liu#B2_HGR0000069_T1	CD4 CM	0.00855095	Liu_2021	20	Severe/Critical
liu#B2_HGR0000069_T1	CD4 Naive	0.010091	Liu_2021	20	Severe/Critical
liu#B2_HGR0000092_T0	CD14 Mono	0.00619265	Liu_2021	11	Severe/Critical
liu#B2_HGR0000092_T0	CD4 CM	0.00779726	Liu_2021	11	Severe/Critical
liu#B2_HGR0000092_T0	CD4 Naive	0.0089421	Liu_2021	11	Severe/Critical
liu#B2_HGR0000092_T1	CD14 Mono	0.00486108	Liu_2021	18	Severe/Critical
liu#B2_HGR0000092_T1	CD4 CM	0.00899854	Liu_2021	18	Severe/Critical
liu#B2_HGR0000092_T1	CD4 Naive	0.0083975	Liu_2021	18	Severe/Critical
liu#B2_HGR0000094_T0	CD14 Mono	0.00561202	Liu_2021	6	Severe/Critical
liu#B2_HGR0000094_T0	CD4 CM	0.0093413	Liu_2021	6	Severe/Critical
liu#B2_HGR0000094_T0	CD4 Naive	0.00946011	Liu_2021	6	Severe/Critical
liu#B2_HGR0000094_T1	CD14 Mono	0.00481044	Liu_2021	13	Severe/Critical
liu#B2_HGR0000094_T1	CD4 CM	0.00930344	Liu_2021	13	Severe/Critical
liu#B2_HGR0000094_T1	CD4 Naive	0.00985686	Liu_2021	13	Severe/Critical
liu#B2_HGR0000115_T1	CD14 Mono	0.00553725	Liu_2021	11	Severe/Critical
liu#B2_HGR0000115_T1	CD4 CM	0.00773548	Liu_2021	11	Severe/Critical
liu#B2_HGR0000115_T1	CD4 Naive	0.00923396	Liu_2021	11	Severe/Critical
liu#B2_HGR0000144_T0	CD14 Mono	0.00561978	Liu_2021	15	Severe/Critical
liu#B2_HGR0000144_T0	CD4 CM	0.00807788	Liu_2021	15	Severe/Critical
liu#B2_HGR0000144_T0	CD4 Naive	0.00942592	Liu_2021	15	Severe/Critical
liu#B2_HGR0000144_T2	CD14 Mono	0.00481192	Liu_2021	28	Severe/Critical
liu#B2_HGR0000144_T2	CD4 CM	0.00772402	Liu_2021	28	Severe/Critical
liu#B2_HGR0000144_T2	CD4 Naive	0.00931964	Liu_2021	28	Severe/Critical
liu#B2_HGR0000391_T0	CD14 Mono	0.00801232	Liu_2021	6	Severe/Critical
liu#B2_HGR0000391_T0	CD4 CM	0.00992293	Liu_2021	6	Severe/Critical
liu#B2_HGR0000391_T0	CD4 Naive	0.0109421	Liu_2021	6	Severe/Critical
liu#B2_HGR0000395_T0	CD14 Mono	0.00518315	Liu_2021	14	Severe/Critical
liu#B2_HGR0000395_T0	CD4 CM	0.00771348	Liu_2021	14	Severe/Critical
liu#B2_HGR0000395_T0	CD4 Naive	0.00951726	Liu_2021	14	Severe/Critical
liu#B3_HGR0000051_T0	CD14 Mono	0.00538408	Liu_2021	10	Severe/Critical
liu#B3_HGR0000051_T0	CD4 CM	0.00909032	Liu_2021	10	Severe/Critical
liu#B3_HGR0000051_T0	CD4 Naive	0.00906379	Liu_2021	10	Severe/Critical
liu#B3_HGR0000051_T1	CD14 Mono	0.00529725	Liu_2021	14	Severe/Critical
liu#B3_HGR0000051_T1	CD4 CM	0.00811951	Liu_2021	14	Severe/Critical
liu#B3_HGR0000051_T1	CD4 Naive	0.00930066	Liu_2021	14	Severe/Critical
liu#B3_HGR0000051_T2	CD14 Mono	0.0052381	Liu_2021	17	Severe/Critical
liu#B3_HGR0000051_T2	CD4 CM	0.00774374	Liu_2021	17	Severe/Critical
liu#B3_HGR0000051_T2	CD4 Naive	0.0107703	Liu_2021	17	Severe/Critical
liu#B3_HGR0000051_T3	CD14 Mono	0.00584038	Liu_2021	20	Severe/Critical
liu#B3_HGR0000051_T3	CD4 CM	0.00766833	Liu_2021	20	Severe/Critical
liu#B3_HGR0000051_T3	CD4 Naive	0.00924226	Liu_2021	20	Severe/Critical
liu#B3_HGR0000101_T0	CD14 Mono	0.00484229	Liu_2021	8	Severe/Critical
liu#B3_HGR0000101_T0	CD4 CM	0.00838841	Liu_2021	8	Severe/Critical
liu#B3_HGR0000101_T0	CD4 Naive	0.00960218	Liu_2021	8	Severe/Critical
liu#B3_HGR0000101_T1	CD14 Mono	0.00414763	Liu_2021	14	Severe/Critical
liu#B3_HGR0000101_T1	CD4 CM	0.00798232	Liu_2021	14	Severe/Critical
liu#B3_HGR0000101_T1	CD4 Naive	0.0102648	Liu_2021	14	Severe/Critical
liu#B3_HGR0000101_T3	CD14 Mono	0.00482934	Liu_2021	27	Severe/Critical
liu#B3_HGR0000101_T3	CD4 CM	0.0072775	Liu_2021	27	Severe/Critical
liu#B3_HGR0000101_T3	CD4 Naive	0.00929445	Liu_2021	27	Severe/Critical
liu#B3_HGR0000102_T0	CD14 Mono	0.00611115	Liu_2021	10	Severe/Critical
liu#B3_HGR0000102_T0	CD4 CM	0.00828975	Liu_2021	10	Severe/Critical
liu#B3_HGR0000102_T0	CD4 Naive	0.0100948	Liu_2021	10	Severe/Critical
liu#B3_HGR0000102_T1	CD14 Mono	0.0053204	Liu_2021	17	Severe/Critical
liu#B3_HGR0000102_T1	CD4 CM	0.00834085	Liu_2021	17	Severe/Critical
liu#B3_HGR0000102_T1	CD4 Naive	0.00877783	Liu_2021	17	Severe/Critical
liu#B3_HGR0000134_T0	CD14 Mono	0.00529352	Liu_2021	16	Severe/Critical
liu#B3_HGR0000134_T0	CD4 CM	0.00791437	Liu_2021	16	Severe/Critical
liu#B3_HGR0000134_T0	CD4 Naive	0.00959133	Liu_2021	16	Severe/Critical
liu#B3_HGR0000134_T1	CD14 Mono	0.00520525	Liu_2021	22	Severe/Critical
liu#B3_HGR0000134_T1	CD4 CM	0.00785741	Liu_2021	22	Severe/Critical
liu#B3_HGR0000134_T1	CD4 Naive	0.00913827	Liu_2021	22	Severe/Critical
liu#B3_HGR0000135_T0	CD14 Mono	0.00737955	Liu_2021	10	Severe/Critical
liu#B3_HGR0000135_T0	CD4 CM	0.00909555	Liu_2021	10	Severe/Critical
liu#B3_HGR0000135_T0	CD4 Naive	0.0104421	Liu_2021	10	Severe/Critical
liu#B3_HGR0000135_T1	CD14 Mono	0.00482106	Liu_2021	16	Severe/Critical
liu#B3_HGR0000135_T1	CD4 CM	0.00807312	Liu_2021	16	Severe/Critical
liu#B3_HGR0000135_T1	CD4 Naive	0.00915827	Liu_2021	16	Severe/Critical
liu#B3_HGR0000142_T0	CD14 Mono	0.00544281	Liu_2021	12	Severe/Critical
liu#B3_HGR0000142_T0	CD4 CM	0.00749359	Liu_2021	12	Severe/Critical
liu#B3_HGR0000142_T0	CD4 Naive	0.00940237	Liu_2021	12	Severe/Critical
liu#B3_HGR0000392_T0	CD14 Mono	0.00919567	Liu_2021	2	Severe/Critical
liu#B3_HGR0000392_T0	CD4 CM	0.0104482	Liu_2021	2	Severe/Critical
liu#B3_HGR0000392_T0	CD4 Naive	0.0103477	Liu_2021	2	Severe/Critical
liu#B3_HGR0000392_T3	CD14 Mono	0.0051921	Liu_2021	13	Severe/Critical
liu#B3_HGR0000392_T3	CD4 CM	0.00748634	Liu_2021	13	Severe/Critical
liu#B3_HGR0000392_T3	CD4 Naive	0.00930537	Liu_2021	13	Severe/Critical
liu#B3_HGR0000429_T1	CD14 Mono	0.00508239	Liu_2021	26	Severe/Critical
liu#B3_HGR0000429_T1	CD4 CM	0.00719622	Liu_2021	26	Severe/Critical
liu#B3_HGR0000429_T1	CD4 Naive	0.00873793	Liu_2021	26	Severe/Critical
liu#B3_HGR0000429_T2	CD14 Mono	0.00532329	Liu_2021	28	Severe/Critical
liu#B3_HGR0000429_T2	CD4 CM	0.00713548	Liu_2021	28	Severe/Critical
liu#B3_HGR0000429_T2	CD4 Naive	0.00931674	Liu_2021	28	Severe/Critical
liu#B3_HGR0000430_T1	CD14 Mono	0.00413285	Liu_2021	20	Severe/Critical
liu#B3_HGR0000430_T1	CD4 CM	0.0085413	Liu_2021	20	Severe/Critical
ren#S-M001	CD14 Mono	0.00513558	Ren_2021	29	Mild/Moderate
ren#S-M017	CD14 Mono	0.00788625	Ren_2021	19	Mild/Moderate
ren#S-M017	CD4 CM	0.0068512	Ren_2021	19	Mild/Moderate
ren#S-M017	CD4 Naive	0.00738182	Ren_2021	19	Mild/Moderate
ren#S-M018	CD14 Mono	0.00764988	Ren_2021	15	Mild/Moderate
ren#S-M018	CD4 CM	0.00679378	Ren_2021	15	Mild/Moderate
ren#S-M018	CD4 Naive	0.00551179	Ren_2021	15	Mild/Moderate
ren#S-M019	CD14 Mono	0.00708407	Ren_2021	14	Mild/Moderate
ren#S-M019	CD4 CM	0.0058179	Ren_2021	14	Mild/Moderate
ren#S-M019	CD4 Naive	0.00668942	Ren_2021	14	Mild/Moderate
ren#S-M020	CD14 Mono	0.00725227	Ren_2021	25	Mild/Moderate
ren#S-M020	CD4 CM	0.00726322	Ren_2021	25	Mild/Moderate
ren#S-M020	CD4 Naive	0.00733651	Ren_2021	25	Mild/Moderate
ren#S-M023	CD14 Mono	0.00716589	Ren_2021	17	Mild/Moderate
ren#S-M023	CD4 CM	0.00657236	Ren_2021	17	Mild/Moderate
ren#S-M023	CD4 Naive	0.00749267	Ren_2021	17	Mild/Moderate
ren#S-M024	CD14 Mono	0.00724337	Ren_2021	20	Mild/Moderate
ren#S-M024	CD4 CM	0.0055322	Ren_2021	20	Mild/Moderate
ren#S-M024	CD4 Naive	0.00648804	Ren_2021	20	Mild/Moderate
ren#S-M025	CD14 Mono	0.0057803	Ren_2021	22	Mild/Moderate
ren#S-M025	CD4 Naive	0.00385527	Ren_2021	22	Mild/Moderate
ren#S-M026-1	CD14 Mono	0.00660048	Ren_2021	11	Mild/Moderate
ren#S-M026-2	CD14 Mono	0.00509691	Ren_2021	7	Mild/Moderate
ren#S-M026-2	CD4 CM	0.00856476	Ren_2021	7	Mild/Moderate
ren#S-M026-3	CD14 Mono	0.00500652	Ren_2021	22	Mild/Moderate
ren#S-M027	CD14 Mono	0.00672014	Ren_2021	16	Mild/Moderate
ren#S-M027	CD4 CM	0.00559728	Ren_2021	16	Mild/Moderate
ren#S-M027	CD4 Naive	0.00637662	Ren_2021	16	Mild/Moderate
ren#S-M028	CD14 Mono	0.0070023	Ren_2021	17	Mild/Moderate
ren#S-M028	CD4 CM	0.00579861	Ren_2021	17	Mild/Moderate
ren#S-M028	CD4 Naive	0.006875	Ren_2021	17	Mild/Moderate
ren#S-M029	CD14 Mono	0.00701757	Ren_2021	23	Mild/Moderate
ren#S-M029	CD4 CM	0.00763081	Ren_2021	23	Mild/Moderate
ren#S-M029	CD4 Naive	0.0072035	Ren_2021	23	Mild/Moderate
ren#S-M030	CD14 Mono	0.00387646	Ren_2021	15	Mild/Moderate
ren#S-M030	CD4 CM	0.00638796	Ren_2021	15	Mild/Moderate
ren#S-M030	CD4 Naive	0.00580628	Ren_2021	15	Mild/Moderate
ren#S-M034	CD14 Mono	0.00781042	Ren_2021	20	Mild/Moderate
ren#S-M034	CD4 CM	0.00961056	Ren_2021	20	Mild/Moderate
ren#S-M034	CD4 Naive	0.00700953	Ren_2021	20	Mild/Moderate
ren#S-M035-1	CD14 Mono	0.00610607	Ren_2021	15	Mild/Moderate
ren#S-M035-1	CD4 CM	0.00574637	Ren_2021	15	Mild/Moderate
ren#S-M035-1	CD4 Naive	0.00562105	Ren_2021	15	Mild/Moderate
ren#S-M036-1	CD14 Mono	0.00521161	Ren_2021	23	Mild/Moderate
ren#S-M036-1	CD4 Naive	0.00488219	Ren_2021	23	Mild/Moderate
ren#S-M038	CD14 Mono	0.00476008	Ren_2021	18	Mild/Moderate
ren#S-M038	CD4 CM	0.00725747	Ren_2021	18	Mild/Moderate
ren#S-M038	CD4 Naive	0.00719334	Ren_2021	18	Mild/Moderate
ren#S-M039-1	CD14 Mono	0.00477832	Ren_2021	22	Mild/Moderate
ren#S-M039-1	CD4 Naive	0.00931978	Ren_2021	22	Mild/Moderate
ren#S-M040-1	CD14 Mono	0.00416497	Ren_2021	26	Mild/Moderate
ren#S-M041-1	CD14 Mono	0.00690963	Ren_2021	4	Mild/Moderate
ren#S-M041-1	CD4 CM	0.00500135	Ren_2021	4	Mild/Moderate
ren#S-M041-1	CD4 Naive	0.00740834	Ren_2021	4	Mild/Moderate
ren#S-M041-2	CD14 Mono	0.00646421	Ren_2021	21	Mild/Moderate
ren#S-M041-2	CD4 Naive	0.00566338	Ren_2021	21	Mild/Moderate
ren#S-M042-1	CD14 Mono	0.00736031	Ren_2021	10	Mild/Moderate
ren#S-M042-1	CD4 CM	0.00467624	Ren_2021	10	Mild/Moderate
ren#S-M042-1	CD4 Naive	0.00760262	Ren_2021	10	Mild/Moderate
ren#S-M042-2	CD14 Mono	0.00558622	Ren_2021	27	Mild/Moderate
ren#S-M042-2	CD4 CM	0.00761935	Ren_2021	27	Mild/Moderate
ren#S-M042-2	CD4 Naive	0.0075794	Ren_2021	27	Mild/Moderate
ren#S-M043-1	CD14 Mono	0.00735085	Ren_2021	9	Mild/Moderate
ren#S-M043-1	CD4 CM	0.00617931	Ren_2021	9	Mild/Moderate
ren#S-M043-1	CD4 Naive	0.00595259	Ren_2021	9	Mild/Moderate
ren#S-M043-2	CD14 Mono	0.00723699	Ren_2021	5	Mild/Moderate
ren#S-M043-2	CD4 CM	0.00783958	Ren_2021	5	Mild/Moderate
ren#S-M043-2	CD4 Naive	0.00499755	Ren_2021	5	Mild/Moderate
ren#S-M044-1	CD14 Mono	0.00868205	Ren_2021	6	Mild/Moderate
ren#S-M044-1	CD4 CM	0.00616912	Ren_2021	6	Mild/Moderate
ren#S-M044-1	CD4 Naive	0.00834325	Ren_2021	6	Mild/Moderate
ren#S-M044-2	CD14 Mono	0.00649936	Ren_2021	19	Mild/Moderate
ren#S-M044-2	CD4 CM	0.00435319	Ren_2021	19	Mild/Moderate
ren#S-M044-2	CD4 Naive	0.00640223	Ren_2021	19	Mild/Moderate
ren#S-M045	CD14 Mono	0.00634773	Ren_2021	26	Mild/Moderate
ren#S-M045	CD4 CM	0.00631669	Ren_2021	26	Mild/Moderate
ren#S-M045	CD4 Naive	0.00680592	Ren_2021	26	Mild/Moderate
ren#S-M046	CD14 Mono	0.00740901	Ren_2021	7	Mild/Moderate
ren#S-M046	CD4 CM	0.00669664	Ren_2021	7	Mild/Moderate
ren#S-M046	CD4 Naive	0.00748704	Ren_2021	7	Mild/Moderate
ren#S-M047	CD14 Mono	0.00901953	Ren_2021	7	Mild/Moderate
ren#S-M047	CD4 CM	0.00405285	Ren_2021	7	Mild/Moderate
ren#S-M047	CD4 Naive	0.00776098	Ren_2021	7	Mild/Moderate
ren#S-M048	CD14 Mono	0.00650162	Ren_2021	11	Mild/Moderate
ren#S-M048	CD4 CM	0.00437163	Ren_2021	11	Mild/Moderate
ren#S-M048	CD4 Naive	0.00629451	Ren_2021	11	Mild/Moderate
ren#S-M049	CD14 Mono	0.00821984	Ren_2021	8	Mild/Moderate
ren#S-M049	CD4 CM	0.00799324	Ren_2021	8	Mild/Moderate
ren#S-M049	CD4 Naive	0.00872741	Ren_2021	8	Mild/Moderate
ren#S-M056	CD14 Mono	0.00872764	Ren_2021	16	Mild/Moderate
ren#S-M056	CD4 CM	0.00554709	Ren_2021	16	Mild/Moderate
ren#S-M056	CD4 Naive	0.00956372	Ren_2021	16	Mild/Moderate
ren#S-M057	CD4 CM	0.00543682	Ren_2021	2	Mild/Moderate
ren#S-M057	CD4 Naive	0.00778022	Ren_2021	2	Mild/Moderate
ren#S-M064	CD14 Mono	0.0056893	Ren_2021	15	Mild/Moderate
ren#S-M064	CD4 CM	0.00402487	Ren_2021	15	Mild/Moderate
ren#S-M064	CD4 Naive	0.00568051	Ren_2021	15	Mild/Moderate
ren#S-M065	CD14 Mono	0.00638484	Ren_2021	15	Mild/Moderate
ren#S-M065	CD4 CM	0.00861954	Ren_2021	15	Mild/Moderate
ren#S-M065	CD4 Naive	0.00669839	Ren_2021	15	Mild/Moderate
ren#S-M066	CD14 Mono	0.00539883	Ren_2021	15	Mild/Moderate
ren#S-M066	CD4 CM	0.00468197	Ren_2021	15	Mild/Moderate
ren#S-M066	CD4 Naive	0.0054106	Ren_2021	15	Mild/Moderate
ren#S-M067	CD14 Mono	0.00413172	Ren_2021	15	Mild/Moderate
ren#S-M067	CD4 CM	0.00581378	Ren_2021	15	Mild/Moderate
ren#S-M067	CD4 Naive	0.00480526	Ren_2021	15	Mild/Moderate
ren#S-M068	CD14 Mono	0.00694917	Ren_2021	15	Mild/Moderate
ren#S-M068	CD4 Naive	0.00756336	Ren_2021	15	Mild/Moderate
ren#S-M074-2	CD14 Mono	0.00559526	Ren_2021	13	Mild/Moderate
ren#S-M074-2	CD4 CM	0.00631534	Ren_2021	13	Mild/Moderate
ren#S-M074-2	CD4 Naive	0.00657882	Ren_2021	13	Mild/Moderate
ren#S-M076-2	CD14 Mono	0.00550384	Ren_2021	20	Mild/Moderate
ren#S-M076-2	CD4 CM	0.00597976	Ren_2021	20	Mild/Moderate
ren#S-M076-2	CD4 Naive	0.00554289	Ren_2021	20	Mild/Moderate
ren#S-M077	CD14 Mono	0.00795977	Ren_2021	5	Mild/Moderate
ren#S-M077	CD4 CM	0.0110587	Ren_2021	5	Mild/Moderate
ren#S-M077	CD4 Naive	0.0101655	Ren_2021	5	Mild/Moderate
ren#S-M078	CD14 Mono	0.00755468	Ren_2021	6	Mild/Moderate
ren#S-M078	CD4 CM	0.00429949	Ren_2021	6	Mild/Moderate
ren#S-M078	CD4 Naive	0.00656212	Ren_2021	6	Mild/Moderate
ren#S-M079	CD14 Mono	0.00589581	Ren_2021	7	Mild/Moderate
ren#S-M079	CD4 CM	0.00397007	Ren_2021	7	Mild/Moderate
ren#S-M079	CD4 Naive	0.00531942	Ren_2021	7	Mild/Moderate
ren#S-S001-2	CD4 CM	0.00473924	Ren_2021	20	Severe/Critical
ren#S-S001-2	CD4 Naive	0.00547663	Ren_2021	20	Severe/Critical
ren#S-S001-3	CD14 Mono	0.00334297	Ren_2021	20	Severe/Critical
ren#S-S001-3	CD4 CM	0.00298247	Ren_2021	20	Severe/Critical
ren#S-S001-3	CD4 Naive	0.00430228	Ren_2021	20	Severe/Critical
ren#S-S032-1	CD14 Mono	0.00520691	Ren_2021	22	Severe/Critical
ren#S-S032-3	CD14 Mono	0.00703033	Ren_2021	16	Severe/Critical
ren#S-S032-3	CD4 CM	0.00533912	Ren_2021	16	Severe/Critical
ren#S-S034	CD14 Mono	0.00632855	Ren_2021	23	Severe/Critical
ren#S-S034	CD4 Naive	0.00663719	Ren_2021	23	Severe/Critical
ren#S-S035-1	CD14 Mono	0.00413119	Ren_2021	9	Severe/Critical
ren#S-S035-1	CD4 CM	0.00516663	Ren_2021	9	Severe/Critical
ren#S-S035-1	CD4 Naive	0.00429085	Ren_2021	9	Severe/Critical
ren#S-S035-2	CD14 Mono	0.00441475	Ren_2021	9	Severe/Critical
ren#S-S035-2	CD4 CM	0.00376461	Ren_2021	9	Severe/Critical
ren#S-S035-2	CD4 Naive	0.00410292	Ren_2021	9	Severe/Critical
ren#S-S035-3	CD14 Mono	0.00475453	Ren_2021	14	Severe/Critical
ren#S-S035-3	CD4 CM	0.00480914	Ren_2021	14	Severe/Critical
ren#S-S035-3	CD4 Naive	0.00466696	Ren_2021	14	Severe/Critical
ren#S-S035-4	CD4 CM	0.00381616	Ren_2021	14	Severe/Critical
ren#S-S035-4	CD4 Naive	0.00477194	Ren_2021	14	Severe/Critical
ren#S-S036-1	CD14 Mono	0.00439161	Ren_2021	14	Severe/Critical
ren#S-S036-2	CD14 Mono	0.00458464	Ren_2021	19	Severe/Critical
ren#S-S036-2	CD4 Naive	0.00520759	Ren_2021	19	Severe/Critical
ren#S-S036-3	CD4 CM	0.00278334	Ren_2021	21	Severe/Critical
ren#S-S036-3	CD4 Naive	0.00393425	Ren_2021	21	Severe/Critical
ren#S-S037	CD14 Mono	0.00584928	Ren_2021	14	Severe/Critical
ren#S-S037	CD4 CM	0.00725177	Ren_2021	14	Severe/Critical
ren#S-S037	CD4 Naive	0.00791	Ren_2021	14	Severe/Critical
ren#S-S038	CD14 Mono	0.00696176	Ren_2021	3	Severe/Critical
ren#S-S038	CD4 CM	0.00880112	Ren_2021	3	Severe/Critical
ren#S-S038	CD4 Naive	0.0101976	Ren_2021	3	Severe/Critical
ren#S-S039	CD14 Mono	0.00616448	Ren_2021	14	Severe/Critical
ren#S-S039	CD4 CM	0.00593843	Ren_2021	14	Severe/Critical
ren#S-S040	CD14 Mono	0.00439152	Ren_2021	22	Severe/Critical
ren#S-S040	CD4 CM	0.00807094	Ren_2021	22	Severe/Critical
ren#S-S040	CD4 Naive	0.00884653	Ren_2021	22	Severe/Critical
ren#S-S041	CD14 Mono	0.00461225	Ren_2021	25	Severe/Critical
ren#S-S041	CD4 CM	0.00768908	Ren_2021	25	Severe/Critical
ren#S-S041	CD4 Naive	0.00812766	Ren_2021	25	Severe/Critical
ren#S-S042	CD14 Mono	0.00535178	Ren_2021	2	Severe/Critical
ren#S-S042	CD4 CM	0.00796047	Ren_2021	2	Severe/Critical
ren#S-S042	CD4 Naive	0.00886656	Ren_2021	2	Severe/Critical
ren#S-S043	CD14 Mono	0.00547937	Ren_2021	18	Severe/Critical
ren#S-S043	CD4 CM	0.00725776	Ren_2021	18	Severe/Critical
ren#S-S045	CD14 Mono	0.00488181	Ren_2021	22	Severe/Critical
ren#S-S045	CD4 CM	0.00801291	Ren_2021	22	Severe/Critical
ren#S-S045	CD4 Naive	0.00863051	Ren_2021	22	Severe/Critical
ren#S-S046	CD14 Mono	0.0084979	Ren_2021	1	Severe/Critical
ren#S-S046	CD4 CM	0.00944769	Ren_2021	1	Severe/Critical
ren#S-S046	CD4 Naive	0.0100105	Ren_2021	1	Severe/Critical
ren#S-S047	CD14 Mono	0.00757313	Ren_2021	1	Severe/Critical
ren#S-S047	CD4 CM	0.00888732	Ren_2021	1	Severe/Critical
ren#S-S047	CD4 Naive	0.00992856	Ren_2021	1	Severe/Critical
ren#S-S048	CD14 Mono	0.00459297	Ren_2021	16	Severe/Critical
ren#S-S048	CD4 CM	0.00581332	Ren_2021	16	Severe/Critical
ren#S-S048	CD4 Naive	0.00423291	Ren_2021	16	Severe/Critical
ren#S-S049	CD14 Mono	0.0045821	Ren_2021	16	Severe/Critical
ren#S-S049	CD4 CM	0.00641588	Ren_2021	16	Severe/Critical
ren#S-S050	CD14 Mono	0.0075563	Ren_2021	10	Severe/Critical
ren#S-S050	CD4 CM	0.00897877	Ren_2021	10	Severe/Critical
ren#S-S050	CD4 Naive	0.00842656	Ren_2021	10	Severe/Critical
ren#S-S051	CD14 Mono	0.00469524	Ren_2021	25	Severe/Critical
ren#S-S051	CD4 CM	0.00843935	Ren_2021	25	Severe/Critical
ren#S-S051	CD4 Naive	0.00891911	Ren_2021	25	Severe/Critical
ren#S-S052	CD14 Mono	0.00486773	Ren_2021	17	Severe/Critical
ren#S-S052	CD4 CM	0.00889871	Ren_2021	17	Severe/Critical
ren#S-S052	CD4 Naive	0.00904232	Ren_2021	17	Severe/Critical
ren#S-S053	CD14 Mono	0.00525815	Ren_2021	9	Severe/Critical
ren#S-S053	CD4 CM	0.00645942	Ren_2021	9	Severe/Critical
ren#S-S053	CD4 Naive	0.0065405	Ren_2021	9	Severe/Critical
ren#S-S054	CD14 Mono	0.0098349	Ren_2021	4	Severe/Critical
ren#S-S054	CD4 CM	0.00986026	Ren_2021	4	Severe/Critical
ren#S-S054	CD4 Naive	0.00830636	Ren_2021	4	Severe/Critical
ren#S-S055	CD14 Mono	0.00612344	Ren_2021	15	Severe/Critical
ren#S-S056	CD14 Mono	0.00812436	Ren_2021	5	Severe/Critical
ren#S-S056	CD4 CM	0.0138996	Ren_2021	5	Severe/Critical
ren#S-S057	CD14 Mono	0.00550095	Ren_2021	10	Severe/Critical
ren#S-S057	CD4 CM	0.00761238	Ren_2021	10	Severe/Critical
ren#S-S059	CD14 Mono	0.00385893	Ren_2021	24	Severe/Critical
ren#S-S069-2	CD14 Mono	0.00744696	Ren_2021	9	Severe/Critical
ren#S-S069-3	CD14 Mono	0.0050625	Ren_2021	15	Severe/Critical
ren#S-S069-3	CD4 CM	0.00770084	Ren_2021	15	Severe/Critical
ren#S-S070-1	CD14 Mono	0.00768846	Ren_2021	7	Severe/Critical
ren#S-S070-2	CD14 Mono	0.00634512	Ren_2021	7	Severe/Critical
ren#S-S070-2	CD4 CM	0.0103771	Ren_2021	7	Severe/Critical
ren#S-S070-2	CD4 Naive	0.0122794	Ren_2021	7	Severe/Critical
ren#S-S070-3	CD14 Mono	0.0049417	Ren_2021	14	Severe/Critical
ren#S-S070-3	CD4 Naive	0.0129852	Ren_2021	14	Severe/Critical
ren#S-S071-1	CD14 Mono	0.00733267	Ren_2021	3	Severe/Critical
ren#S-S071-2	CD14 Mono	0.00618967	Ren_2021	9	Severe/Critical
ren#S-S072-3	CD4 CM	0.00920238	Ren_2021	12	Severe/Critical
ren#S-S085-2	CD14 Mono	0.00518827	Ren_2021	19	Severe/Critical
ren#S-S085-2	CD4 CM	0.00333203	Ren_2021	19	Severe/Critical
ren#S-S085-2	CD4 Naive	0.00426609	Ren_2021	19	Severe/Critical
ren#S-S086-2	CD14 Mono	0.00412144	Ren_2021	28	Severe/Critical
ren#S-S086-2	CD4 CM	0.00475672	Ren_2021	28	Severe/Critical
ren#S-S087-2	CD14 Mono	0.00553495	Ren_2021	21	Severe/Critical
ren#S-S088-2	CD14 Mono	0.00486357	Ren_2021	24	Severe/Critical
ren#S-S089-2	CD14 Mono	0.00640978	Ren_2021	8	Severe/Critical
ren#S-S089-2	CD4 CM	0.0038269	Ren_2021	8	Severe/Critical
ren#S-S090-2	CD14 Mono	0.00487112	Ren_2021	12	Severe/Critical
ren#S-S091	CD14 Mono	0.00379202	Ren_2021	13	Severe/Critical
ren#S-S092	CD14 Mono	0.00652135	Ren_2021	11	Severe/Critical
schulte-schrepping#BN-01_FrozenPBMC_01.04.2020-FrozenPBMC	CD14 Mono	0.00670749	Schulte-Schrepping_2020	12	Mild/Moderate
schulte-schrepping#BN-01_FrozenPBMC_01.04.2020-FrozenPBMC	CD4 CM	0.00595871	Schulte-Schrepping_2020	12	Mild/Moderate
schulte-schrepping#BN-01_FrozenPBMC_01.04.2020-FrozenPBMC	CD4 Naive	0.0113908	Schulte-Schrepping_2020	12	Mild/Moderate
schulte-schrepping#BN-01_FrozenPBMC_03.04.2020-FrozenPBMC	CD14 Mono	0.00658693	Schulte-Schrepping_2020	13	Mild/Moderate
schulte-schrepping#BN-01_FrozenPBMC_06.04.2020-FrozenPBMC	CD14 Mono	0.0067079	Schulte-Schrepping_2020	17	Mild/Moderate
schulte-schrepping#BN-01_FrozenPBMC_06.04.2020-FrozenPBMC	CD4 CM	0.00501122	Schulte-Schrepping_2020	17	Mild/Moderate
schulte-schrepping#BN-02_FrozenPBMC_01.04.2020-FrozenPBMC	CD14 Mono	0.00637147	Schulte-Schrepping_2020	13	Mild/Moderate
schulte-schrepping#BN-02_FrozenPBMC_01.04.2020-FrozenPBMC	CD4 CM	0.00625111	Schulte-Schrepping_2020	13	Mild/Moderate
schulte-schrepping#BN-03_FrozenPBMC_03.04.2020-FrozenPBMC	CD14 Mono	0.00707505	Schulte-Schrepping_2020	14	Mild/Moderate
schulte-schrepping#BN-04_FreshEryLysis_23.04.2020-FreshEryLysis	CD14 Mono	0.00672004	Schulte-Schrepping_2020	17	Mild/Moderate
schulte-schrepping#BN-04_FreshEryLysis_23.04.2020-FreshEryLysis	CD4 CM	0.00389862	Schulte-Schrepping_2020	17	Mild/Moderate
schulte-schrepping#BN-04_FreshEryLysis_23.04.2020-FreshEryLysis	CD4 Naive	0.00678063	Schulte-Schrepping_2020	17	Mild/Moderate
schulte-schrepping#BN-04_FreshPBMC_23.04.2020-FreshPBMC	CD14 Mono	0.00605517	Schulte-Schrepping_2020	17	Mild/Moderate
schulte-schrepping#BN-04_FreshPBMC_23.04.2020-FreshPBMC	CD4 CM	0.00499378	Schulte-Schrepping_2020	17	Mild/Moderate
schulte-schrepping#BN-04_FreshPBMC_23.04.2020-FreshPBMC	CD4 Naive	0.00790245	Schulte-Schrepping_2020	17	Mild/Moderate
schulte-schrepping#BN-04_FrozenPBMC_09.04.2020-FrozenPBMC	CD14 Mono	0.00831041	Schulte-Schrepping_2020	3	Mild/Moderate
schulte-schrepping#BN-04_FrozenPBMC_09.04.2020-FrozenPBMC	CD4 Naive	0.00809141	Schulte-Schrepping_2020	3	Mild/Moderate
schulte-schrepping#BN-04_FrozenPBMC_14.04.2020-FrozenPBMC	CD14 Mono	0.00535184	Schulte-Schrepping_2020	8	Mild/Moderate
schulte-schrepping#BN-04_FrozenPBMC_14.04.2020-FrozenPBMC	CD4 Naive	0.00875908	Schulte-Schrepping_2020	8	Mild/Moderate
schulte-schrepping#BN-04_FrozenPBMC_20.04.2020-FrozenPBMC	CD14 Mono	0.00673107	Schulte-Schrepping_2020	14	Mild/Moderate
schulte-schrepping#BN-04_FrozenPBMC_20.04.2020-FrozenPBMC	CD4 Naive	0.00650472	Schulte-Schrepping_2020	14	Mild/Moderate
schulte-schrepping#BN-05_FreshEryLysis_23.04.2020-FreshEryLysis	CD14 Mono	0.00669708	Schulte-Schrepping_2020	17	Mild/Moderate
schulte-schrepping#BN-05_FreshEryLysis_23.04.2020-FreshEryLysis	CD4 CM	0.00273516	Schulte-Schrepping_2020	17	Mild/Moderate
schulte-schrepping#BN-05_FreshEryLysis_23.04.2020-FreshEryLysis	CD4 Naive	0.00772235	Schulte-Schrepping_2020	17	Mild/Moderate
schulte-schrepping#BN-05_FreshPBMC_23.04.2020-FreshPBMC	CD14 Mono	0.0064191	Schulte-Schrepping_2020	17	Mild/Moderate
schulte-schrepping#BN-05_FreshPBMC_23.04.2020-FreshPBMC	CD4 CM	0.00622401	Schulte-Schrepping_2020	17	Mild/Moderate
schulte-schrepping#BN-05_FrozenPBMC_09.04.2020-FrozenPBMC	CD14 Mono	0.00748623	Schulte-Schrepping_2020	3	Mild/Moderate
schulte-schrepping#BN-05_FrozenPBMC_09.04.2020-FrozenPBMC	CD4 CM	0.0116137	Schulte-Schrepping_2020	3	Mild/Moderate
schulte-schrepping#BN-05_FrozenPBMC_09.04.2020-FrozenPBMC	CD4 Naive	0.00760778	Schulte-Schrepping_2020	3	Mild/Moderate
schulte-schrepping#BN-05_FrozenPBMC_14.04.2020-FrozenPBMC	CD14 Mono	0.00868909	Schulte-Schrepping_2020	8	Mild/Moderate
schulte-schrepping#BN-05_FrozenPBMC_14.04.2020-FrozenPBMC	CD4 Naive	0.00582061	Schulte-Schrepping_2020	8	Mild/Moderate
schulte-schrepping#BN-05_FrozenPBMC_17.04.2020-FrozenPBMC	CD14 Mono	0.00852759	Schulte-Schrepping_2020	11	Mild/Moderate
schulte-schrepping#BN-05_FrozenPBMC_17.04.2020-FrozenPBMC	CD4 CM	0.00641722	Schulte-Schrepping_2020	11	Mild/Moderate
schulte-schrepping#BN-05_FrozenPBMC_17.04.2020-FrozenPBMC	CD4 Naive	0.00604609	Schulte-Schrepping_2020	11	Mild/Moderate
schulte-schrepping#BN-05_FrozenPBMC_20.04.2020-FrozenPBMC	CD14 Mono	0.00689077	Schulte-Schrepping_2020	14	Mild/Moderate
schulte-schrepping#BN-05_FrozenPBMC_20.04.2020-FrozenPBMC	CD4 Naive	0.00319665	Schulte-Schrepping_2020	14	Mild/Moderate
schulte-schrepping#BN-05_FrozenPBMC_28.04.2020-FrozenPBMC	CD14 Mono	0.00667018	Schulte-Schrepping_2020	22	Mild/Moderate
schulte-schrepping#BN-05_FrozenPBMC_30.04.2020-FrozenPBMC	CD14 Mono	0.00549979	Schulte-Schrepping_2020	24	Mild/Moderate
schulte-schrepping#BN-06_FreshEryLysis_23.04.2020-FreshEryLysis	CD14 Mono	0.00495223	Schulte-Schrepping_2020	9	Mild/Moderate
schulte-schrepping#BN-06_FreshEryLysis_23.04.2020-FreshEryLysis	CD4 Naive	0.00368521	Schulte-Schrepping_2020	9	Mild/Moderate
schulte-schrepping#BN-06_FreshPBMC_23.04.2020-FreshPBMC	CD14 Mono	0.00500604	Schulte-Schrepping_2020	9	Mild/Moderate
schulte-schrepping#BN-06_FreshPBMC_23.04.2020-FreshPBMC	CD4 CM	0.00445052	Schulte-Schrepping_2020	9	Mild/Moderate
schulte-schrepping#BN-06_FreshPBMC_23.04.2020-FreshPBMC	CD4 Naive	0.00555065	Schulte-Schrepping_2020	9	Mild/Moderate
schulte-schrepping#BN-06_FrozenPBMC_20.04.2020-FrozenPBMC	CD14 Mono	0.00624642	Schulte-Schrepping_2020	6	Mild/Moderate
schulte-schrepping#BN-06_FrozenPBMC_20.04.2020-FrozenPBMC	CD4 CM	0.00457138	Schulte-Schrepping_2020	6	Mild/Moderate
schulte-schrepping#BN-06_FrozenPBMC_24.04.2020-FrozenPBMC	CD14 Mono	0.00541324	Schulte-Schrepping_2020	10	Mild/Moderate
schulte-schrepping#BN-06_FrozenPBMC_24.04.2020-FrozenPBMC	CD4 Naive	0.00459956	Schulte-Schrepping_2020	10	Mild/Moderate
schulte-schrepping#BN-07_FrozenPBMC_14.04.2020-FrozenPBMC	CD4 Naive	0.0147893	Schulte-Schrepping_2020	13	Mild/Moderate
schulte-schrepping#BN-07_FrozenPBMC_23.04.2020-FrozenPBMC	CD14 Mono	0.00815427	Schulte-Schrepping_2020	22	Mild/Moderate
schulte-schrepping#BN-08_FreshEryLysis_29.05.2020-FreshEryLysis	CD14 Mono	0.00656559	Schulte-Schrepping_2020	14	Mild/Moderate
schulte-schrepping#BN-08_FreshPBMC_29.05.2020-FreshPBMC	CD14 Mono	0.00744066	Schulte-Schrepping_2020	14	Mild/Moderate
schulte-schrepping#BN-10_FrozenPBMC_01.04.2020-FrozenPBMC	CD14 Mono	0.00763505	Schulte-Schrepping_2020	7	Severe/Critical
schulte-schrepping#BN-11_FreshEryLysis_23.04.2020-FreshEryLysis	CD14 Mono	0.00740117	Schulte-Schrepping_2020	20	Severe/Critical
schulte-schrepping#BN-11_FreshEryLysis_23.04.2020-FreshEryLysis	CD4 Naive	0.0066135	Schulte-Schrepping_2020	20	Severe/Critical
schulte-schrepping#BN-11_FreshPBMC_23.04.2020-FreshPBMC	CD4 CM	0.00495408	Schulte-Schrepping_2020	20	Severe/Critical
schulte-schrepping#BN-11_FrozenPBMC_09.04.2020-FrozenPBMC	CD14 Mono	0.00768302	Schulte-Schrepping_2020	6	Mild/Moderate
schulte-schrepping#BN-11_FrozenPBMC_11.04.2020-FrozenPBMC	CD14 Mono	0.0081527	Schulte-Schrepping_2020	8	Severe/Critical
schulte-schrepping#BN-11_FrozenPBMC_14.04.2020-FrozenPBMC	CD14 Mono	0.00589845	Schulte-Schrepping_2020	11	Severe/Critical
schulte-schrepping#BN-11_FrozenPBMC_14.04.2020-FrozenPBMC	CD4 CM	0.00833687	Schulte-Schrepping_2020	11	Severe/Critical
schulte-schrepping#BN-12_FreshEryLysis_05.06.2020-FreshEryLysis	CD14 Mono	0.00701704	Schulte-Schrepping_2020	25	Severe/Critical
schulte-schrepping#BN-12_FreshEryLysis_14.05.2020-FreshEryLysis	CD14 Mono	0.00682708	Schulte-Schrepping_2020	4	Mild/Moderate
schulte-schrepping#BN-12_FreshEryLysis_18.05.2020-FreshEryLysis	CD4 CM	0.00312331	Schulte-Schrepping_2020	8	Mild/Moderate
schulte-schrepping#BN-12_FreshPBMC_02.06.2020-FreshPBMC	CD4 Naive	0.00607479	Schulte-Schrepping_2020	22	Severe/Critical
schulte-schrepping#BN-12_FreshPBMC_05.06.2020-FreshPBMC	CD14 Mono	0.00639684	Schulte-Schrepping_2020	25	Severe/Critical
schulte-schrepping#BN-12_FreshPBMC_05.06.2020-FreshPBMC	CD4 Naive	0.00738336	Schulte-Schrepping_2020	25	Severe/Critical
schulte-schrepping#BN-12_FreshPBMC_29.05.2020-FreshPBMC	CD14 Mono	0.00889636	Schulte-Schrepping_2020	19	Severe/Critical
schulte-schrepping#BN-12_FrozenPBMC_12.05.2020-FrozenPBMC	CD14 Mono	0.00758603	Schulte-Schrepping_2020	2	Mild/Moderate
schulte-schrepping#BN-13_FrozenPBMC_02.04.2020-FrozenPBMC	CD14 Mono	0.00693711	Schulte-Schrepping_2020	19	Severe/Critical
schulte-schrepping#BN-14_FrozenPBMC_02.04.2020-FrozenPBMC	CD14 Mono	0.00843535	Schulte-Schrepping_2020	7	Severe/Critical
schulte-schrepping#BN-14_FrozenPBMC_06.04.2020-FrozenPBMC	CD4 CM	0.0046452	Schulte-Schrepping_2020	11	Severe/Critical
schulte-schrepping#BN-14_FrozenPBMC_14.04.2020-FrozenPBMC	CD14 Mono	0.00719047	Schulte-Schrepping_2020	19	Severe/Critical
schulte-schrepping#BN-14_FrozenPBMC_31.03.2020-FrozenPBMC	CD14 Mono	0.0103494	Schulte-Schrepping_2020	5	Severe/Critical
schulte-schrepping#BN-14_FrozenPBMC_31.03.2020-FrozenPBMC	CD4 CM	0.00913546	Schulte-Schrepping_2020	5	Severe/Critical
schulte-schrepping#BN-14_FrozenPBMC_31.03.2020-FrozenPBMC	CD4 Naive	0.00877558	Schulte-Schrepping_2020	5	Severe/Critical
schulte-schrepping#BN-15_FrozenPBMC_01.04.2020-FrozenPBMC	CD14 Mono	0.00803981	Schulte-Schrepping_2020	7	Severe/Critical
schulte-schrepping#BN-15_FrozenPBMC_02.04.2020-FrozenPBMC	CD14 Mono	0.00906267	Schulte-Schrepping_2020	8	Severe/Critical
schulte-schrepping#BN-15_FrozenPBMC_06.04.2020-FrozenPBMC	CD14 Mono	0.00586006	Schulte-Schrepping_2020	12	Severe/Critical
schulte-schrepping#BN-16_FrozenPBMC_08.04.2020-FrozenPBMC	CD14 Mono	0.00726712	Schulte-Schrepping_2020	9	Severe/Critical
schulte-schrepping#BN-16_FrozenPBMC_11.04.2020-FrozenPBMC	CD14 Mono	0.00672789	Schulte-Schrepping_2020	12	Severe/Critical
schulte-schrepping#BN-16_FrozenPBMC_11.04.2020-FrozenPBMC	CD4 Naive	0.00302757	Schulte-Schrepping_2020	12	Severe/Critical
schulte-schrepping#BN-16_FrozenPBMC_14.04.2020-FrozenPBMC	CD14 Mono	0.00556115	Schulte-Schrepping_2020	16	Severe/Critical
schulte-schrepping#BN-16_FrozenPBMC_14.04.2020-FrozenPBMC	CD4 Naive	0.00987698	Schulte-Schrepping_2020	16	Severe/Critical
schulte-schrepping#BN-17_FrozenPBMC_08.04.2020-FrozenPBMC	CD14 Mono	0.00753423	Schulte-Schrepping_2020	5	Severe/Critical
schulte-schrepping#BN-17_FrozenPBMC_11.04.2020-FrozenPBMC	CD14 Mono	0.00865207	Schulte-Schrepping_2020	8	Severe/Critical
schulte-schrepping#BN-18_FreshEryLysis_12.05.2020-FreshEryLysis	CD14 Mono	0.0105881	Schulte-Schrepping_2020	12	Severe/Critical
schulte-schrepping#BN-18_FreshEryLysis_14.05.2020-FreshEryLysis	CD4 Naive	0.00787041	Schulte-Schrepping_2020	14	Severe/Critical
schulte-schrepping#BN-18_FreshEryLysis_18.05.2020-FreshEryLysis	CD14 Mono	0.00682147	Schulte-Schrepping_2020	18	Severe/Critical
schulte-schrepping#BN-19_FreshEryLysis_02.06.2020-FreshEryLysis	CD4 Naive	0.00652337	Schulte-Schrepping_2020	24	Severe/Critical
schulte-schrepping#BN-19_FreshEryLysis_12.05.2020-FreshEryLysis	CD14 Mono	0.00790536	Schulte-Schrepping_2020	3	Severe/Critical
schulte-schrepping#BN-19_FreshEryLysis_18.05.2020-FreshEryLysis	CD14 Mono	0.00569596	Schulte-Schrepping_2020	9	Severe/Critical
schulte-schrepping#BN-19_FreshEryLysis_18.05.2020-FreshEryLysis	CD4 Naive	0.00813728	Schulte-Schrepping_2020	9	Severe/Critical
schulte-schrepping#BN-19_FreshPBMC_02.06.2020-FreshPBMC	CD14 Mono	0.00637023	Schulte-Schrepping_2020	24	Severe/Critical
schulte-schrepping#BN-19_FreshPBMC_29.05.2020-FreshEryLysis	CD14 Mono	0.00510073	Schulte-Schrepping_2020	20	Severe/Critical
schulte-schrepping#BN-19_FreshPBMC_29.05.2020-FreshPBMC	CD14 Mono	0.00679732	Schulte-Schrepping_2020	20	Severe/Critical
schulte-schrepping#C19-CB-0001_d11-Fresh	CD14 Mono	0.00964066	Schulte-Schrepping_2020	11	Mild/Moderate
schulte-schrepping#C19-CB-0001_d11-Fresh	CD4 CM	0.0146424	Schulte-Schrepping_2020	11	Mild/Moderate
schulte-schrepping#C19-CB-0001_d16-Frozen	CD14 Mono	0.009675	Schulte-Schrepping_2020	16	Mild/Moderate
schulte-schrepping#C19-CB-0001_d7-Frozen	CD14 Mono	0.00674608	Schulte-Schrepping_2020	7	Mild/Moderate
schulte-schrepping#C19-CB-0001_d7-Frozen	CD4 Naive	0.00922682	Schulte-Schrepping_2020	7	Mild/Moderate
schulte-schrepping#C19-CB-0002_d13-Fresh	CD14 Mono	0.00799571	Schulte-Schrepping_2020	13	Mild/Moderate
schulte-schrepping#C19-CB-0002_d13-Fresh	CD4 CM	0.014027	Schulte-Schrepping_2020	13	Mild/Moderate
schulte-schrepping#C19-CB-0002_d8-Frozen	CD14 Mono	0.00850672	Schulte-Schrepping_2020	8	Mild/Moderate
schulte-schrepping#C19-CB-0002_d8-Frozen	CD4 CM	0.00457617	Schulte-Schrepping_2020	8	Mild/Moderate
schulte-schrepping#C19-CB-0003_d13-Fresh	CD14 Mono	0.00966952	Schulte-Schrepping_2020	13	Mild/Moderate
schulte-schrepping#C19-CB-0003_d18-Frozen	CD14 Mono	0.00541811	Schulte-Schrepping_2020	18	Mild/Moderate
schulte-schrepping#C19-CB-0005_d15-Frozen	CD14 Mono	0.00715161	Schulte-Schrepping_2020	15	Mild/Moderate
schulte-schrepping#C19-CB-0005_d20-Frozen	CD14 Mono	0.0058843	Schulte-Schrepping_2020	20	Mild/Moderate
schulte-schrepping#C19-CB-0008_d13-Fresh	CD14 Mono	0.00484831	Schulte-Schrepping_2020	13	Severe/Critical
schulte-schrepping#C19-CB-0008_d13-Fresh	CD4 CM	0.00542415	Schulte-Schrepping_2020	13	Severe/Critical
schulte-schrepping#C19-CB-0008_d13-Fresh	CD4 Naive	0.00553796	Schulte-Schrepping_2020	13	Severe/Critical
schulte-schrepping#C19-CB-0008_d20-Fresh	CD14 Mono	0.0039893	Schulte-Schrepping_2020	20	Severe/Critical
schulte-schrepping#C19-CB-0008_d20-Fresh	CD4 CM	0.00428979	Schulte-Schrepping_2020	20	Severe/Critical
schulte-schrepping#C19-CB-0008_d20-Fresh	CD4 Naive	0.00556144	Schulte-Schrepping_2020	20	Severe/Critical
schulte-schrepping#C19-CB-0009_d16-Fresh	CD14 Mono	0.00419004	Schulte-Schrepping_2020	16	Severe/Critical
schulte-schrepping#C19-CB-0009_d16-Fresh	CD4 CM	0.00449484	Schulte-Schrepping_2020	16	Severe/Critical
schulte-schrepping#C19-CB-0009_d16-Fresh	CD4 Naive	0.00515465	Schulte-Schrepping_2020	16	Severe/Critical
schulte-schrepping#C19-CB-0009_d9-Fresh	CD14 Mono	0.00624578	Schulte-Schrepping_2020	9	Severe/Critical
schulte-schrepping#C19-CB-0009_d9-Fresh	CD4 CM	0.00515149	Schulte-Schrepping_2020	9	Severe/Critical
schulte-schrepping#C19-CB-0009_d9-Fresh	CD4 Naive	0.00597328	Schulte-Schrepping_2020	9	Severe/Critical
schulte-schrepping#C19-CB-0011_d13-Fresh	CD14 Mono	0.00438506	Schulte-Schrepping_2020	13	Severe/Critical
schulte-schrepping#C19-CB-0011_d13-Fresh	CD4 CM	0.00468183	Schulte-Schrepping_2020	13	Severe/Critical
schulte-schrepping#C19-CB-0011_d13-Fresh	CD4 Naive	0.00512917	Schulte-Schrepping_2020	13	Severe/Critical
schulte-schrepping#C19-CB-0012_d16-Fresh	CD14 Mono	0.00398449	Schulte-Schrepping_2020	16	Severe/Critical
schulte-schrepping#C19-CB-0012_d16-Fresh	CD4 CM	0.00413584	Schulte-Schrepping_2020	16	Severe/Critical
schulte-schrepping#C19-CB-0012_d16-Fresh	CD4 Naive	0.00487457	Schulte-Schrepping_2020	16	Severe/Critical
schulte-schrepping#C19-CB-0012_d9-Fresh	CD14 Mono	0.00568959	Schulte-Schrepping_2020	9	Severe/Critical
schulte-schrepping#C19-CB-0012_d9-Fresh	CD4 CM	0.00450932	Schulte-Schrepping_2020	9	Severe/Critical
schulte-schrepping#C19-CB-0012_d9-Fresh	CD4 Naive	0.00527512	Schulte-Schrepping_2020	9	Severe/Critical
schulte-schrepping#C19-CB-0013_d15-Fresh	CD14 Mono	0.00424657	Schulte-Schrepping_2020	15	Severe/Critical
schulte-schrepping#C19-CB-0013_d15-Fresh	CD4 CM	0.00466141	Schulte-Schrepping_2020	15	Severe/Critical
schulte-schrepping#C19-CB-0013_d15-Fresh	CD4 Naive	0.0055789	Schulte-Schrepping_2020	15	Severe/Critical
schulte-schrepping#C19-CB-0013_d8-Fresh	CD14 Mono	0.00482779	Schulte-Schrepping_2020	8	Severe/Critical
schulte-schrepping#C19-CB-0013_d8-Fresh	CD4 CM	0.00500892	Schulte-Schrepping_2020	8	Severe/Critical
schulte-schrepping#C19-CB-0013_d8-Fresh	CD4 Naive	0.00583939	Schulte-Schrepping_2020	8	Severe/Critical
schulte-schrepping#C19-CB-0016_d16-Fresh	CD14 Mono	0.00416207	Schulte-Schrepping_2020	16	Severe/Critical
schulte-schrepping#C19-CB-0016_d16-Fresh	CD4 CM	0.00428231	Schulte-Schrepping_2020	16	Severe/Critical
schulte-schrepping#C19-CB-0016_d16-Fresh	CD4 Naive	0.00549741	Schulte-Schrepping_2020	16	Severe/Critical
schulte-schrepping#C19-CB-0020_d16-Fresh	CD14 Mono	0.00418645	Schulte-Schrepping_2020	16	Severe/Critical
schulte-schrepping#C19-CB-0020_d16-Fresh	CD4 CM	0.00427756	Schulte-Schrepping_2020	16	Severe/Critical
schulte-schrepping#C19-CB-0020_d16-Fresh	CD4 Naive	0.00513377	Schulte-Schrepping_2020	16	Severe/Critical
schulte-schrepping#C19-CB-0021_d18-Fresh	CD14 Mono	0.00402734	Schulte-Schrepping_2020	18	Severe/Critical
schulte-schrepping#C19-CB-0021_d18-Fresh	CD4 CM	0.0044532	Schulte-Schrepping_2020	18	Severe/Critical
schulte-schrepping#C19-CB-0021_d18-Fresh	CD4 Naive	0.00526812	Schulte-Schrepping_2020	18	Severe/Critical
schulte-schrepping#C19-CB-0052_d10-Frozen	CD14 Mono	0.00373249	Schulte-Schrepping_2020	10	Mild/Moderate
schulte-schrepping#C19-CB-0052_d10-Frozen	CD4 CM	0.00525978	Schulte-Schrepping_2020	10	Mild/Moderate
schulte-schrepping#C19-CB-0052_d10-Frozen	CD4 Naive	0.00623018	Schulte-Schrepping_2020	10	Mild/Moderate
schulte-schrepping#C19-CB-0053_d3-Frozen	CD14 Mono	0.00595634	Schulte-Schrepping_2020	3	Mild/Moderate
schulte-schrepping#C19-CB-0053_d3-Frozen	CD4 CM	0.00537387	Schulte-Schrepping_2020	3	Mild/Moderate
schulte-schrepping#C19-CB-0053_d3-Frozen	CD4 Naive	0.00602219	Schulte-Schrepping_2020	3	Mild/Moderate
schulte-schrepping#C19-CB-0198_d18-Fresh	CD14 Mono	0.00522019	Schulte-Schrepping_2020	18	Severe/Critical
schulte-schrepping#C19-CB-0198_d18-Fresh	CD4 CM	0.0041575	Schulte-Schrepping_2020	18	Severe/Critical
schulte-schrepping#C19-CB-0198_d18-Fresh	CD4 Naive	0.00388113	Schulte-Schrepping_2020	18	Severe/Critical
schulte-schrepping#C19-CB-0199_d8-Fresh	CD14 Mono	0.00372871	Schulte-Schrepping_2020	8	Severe/Critical
schulte-schrepping#C19-CB-0199_d8-Fresh	CD4 CM	0.004609	Schulte-Schrepping_2020	8	Severe/Critical
schulte-schrepping#C19-CB-0199_d8-Fresh	CD4 Naive	0.00517023	Schulte-Schrepping_2020	8	Severe/Critical
schulte-schrepping#C19-CB-0204_d15-Fresh	CD14 Mono	0.0119566	Schulte-Schrepping_2020	15	Mild/Moderate
schulte-schrepping#C19-CB-0204_d15-Fresh	CD4 CM	0.00448261	Schulte-Schrepping_2020	15	Mild/Moderate
schulte-schrepping#C19-CB-0204_d15-Fresh	CD4 Naive	0.00548672	Schulte-Schrepping_2020	15	Mild/Moderate
schulte-schrepping#C19-CB-0214_d7-Fresh	CD14 Mono	0.0142742	Schulte-Schrepping_2020	7	Mild/Moderate
schulte-schrepping#C19-CB-0214_d7-Fresh	CD4 CM	0.00714616	Schulte-Schrepping_2020	7	Mild/Moderate
schulte-schrepping#C19-CB-0214_d7-Fresh	CD4 Naive	0.00919186	Schulte-Schrepping_2020	7	Mild/Moderate
schuurman#COV-1	CD14 Mono	0.00700539	Schuurman_2021	10	Severe/Critical
schuurman#COV-1	CD4 CM	0.00184432	Schuurman_2021	10	Severe/Critical
schuurman#COV-1	CD4 Naive	0.00374629	Schuurman_2021	10	Severe/Critical
schuurman#COV-2	CD4 CM	0.00345313	Schuurman_2021	8	Mild/Moderate
schuurman#COV-2	CD4 Naive	0.00362325	Schuurman_2021	8	Mild/Moderate
schuurman#COV-3	CD14 Mono	0.00626924	Schuurman_2021	14	Severe/Critical
schuurman#COV-4	CD4 CM	0.00353617	Schuurman_2021	7	Mild/Moderate
schuurman#COV-4	CD4 Naive	0.0036512	Schuurman_2021	7	Mild/Moderate
schuurman#COV-5	CD14 Mono	0.00473388	Schuurman_2021	10	Mild/Moderate
schuurman#COV-5	CD4 Naive	0.00426686	Schuurman_2021	10	Mild/Moderate
schuurman#COV-7	CD4 CM	0.00285663	Schuurman_2021	14	Mild/Moderate
schuurman#COV-7	CD4 Naive	0.00517388	Schuurman_2021	14	Mild/Moderate
schuurman#COV-8	CD4 Naive	0.00428992	Schuurman_2021	14	Mild/Moderate
silvin#SARS-CoV2 pos Mild_0	CD4 CM	0.00615554	Silvin_2021	7	Mild/Moderate
silvin#SARS-CoV2 pos Mild_10	CD14 Mono	0.0056427	Silvin_2021	17	Mild/Moderate
silvin#SARS-CoV2 pos Mild_10	CD4 CM	0.00595351	Silvin_2021	17	Mild/Moderate
silvin#SARS-CoV2 pos Mild_10	CD4 Naive	0.00451353	Silvin_2021	17	Mild/Moderate
silvin#SARS-CoV2 pos Severe #1_0	CD14 Mono	0.011671	Silvin_2021	21	Severe/Critical
silvin#SARS-CoV2 pos Severe #1_0	CD4 CM	0.00651468	Silvin_2021	21	Severe/Critical
silvin#SARS-CoV2 pos Severe #1_0	CD4 Naive	0.00681519	Silvin_2021	21	Severe/Critical
silvin#SARS-CoV2 pos Severe #2_0	CD14 Mono	0.00949966	Silvin_2021	17	Severe/Critical
silvin#SARS-CoV2 pos Severe #2_0	CD4 CM	0.00518556	Silvin_2021	17	Severe/Critical
silvin#SARS-CoV2 pos Severe #2_0	CD4 Naive	0.00635628	Silvin_2021	17	Severe/Critical
silvin#SARS-CoV2 pos Severe #2_10	CD4 CM	0.00406193	Silvin_2021	27	Severe/Critical
silvin#SARS-CoV2 pos Severe #2_10	CD4 Naive	0.00350006	Silvin_2021	27	Severe/Critical
silvin#SARS-CoV2 pos Severe #3_17	CD4 CM	0.00477665	Silvin_2021	24	Severe/Critical
silvin#SARS-CoV2 pos Severe #3_17	CD4 Naive	0.00651264	Silvin_2021	24	Severe/Critical
stephenson#AP1	CD14 Mono	0.00389968	Stephenson_2021	28	Severe/Critical
stephenson#AP10	CD14 Mono	0.00685351	Stephenson_2021	1	Mild/Moderate
stephenson#AP10	CD4 CM	0.0138764	Stephenson_2021	1	Mild/Moderate
stephenson#AP10	CD4 Naive	0.00846043	Stephenson_2021	1	Mild/Moderate
stephenson#AP11	CD14 Mono	0.00765332	Stephenson_2021	9	Mild/Moderate
stephenson#AP11	CD4 CM	0.00852316	Stephenson_2021	9	Mild/Moderate
stephenson#AP11	CD4 Naive	0.00818249	Stephenson_2021	9	Mild/Moderate
stephenson#AP12	CD14 Mono	0.00559632	Stephenson_2021	10	Severe/Critical
stephenson#AP12	CD4 CM	0.0106928	Stephenson_2021	10	Severe/Critical
stephenson#AP3	CD14 Mono	0.00903606	Stephenson_2021	3	Mild/Moderate
stephenson#AP3	CD4 CM	0.00625863	Stephenson_2021	3	Mild/Moderate
stephenson#AP3	CD4 Naive	0.00627882	Stephenson_2021	3	Mild/Moderate
stephenson#AP4	CD14 Mono	0.00480935	Stephenson_2021	15	Mild/Moderate
stephenson#AP4	CD4 CM	0.00517679	Stephenson_2021	15	Mild/Moderate
stephenson#AP4	CD4 Naive	0.00527715	Stephenson_2021	15	Mild/Moderate
stephenson#AP5	CD14 Mono	0.00613639	Stephenson_2021	10	Severe/Critical
stephenson#AP6	CD14 Mono	0.00469351	Stephenson_2021	17	Mild/Moderate
stephenson#AP8	CD14 Mono	0.00735813	Stephenson_2021	11	Severe/Critical
stephenson#AP8	CD4 Naive	0.00666362	Stephenson_2021	11	Severe/Critical
stephenson#AP9	CD14 Mono	0.00470769	Stephenson_2021	5	Mild/Moderate
stephenson#AP9	CD4 CM	0.00776287	Stephenson_2021	5	Mild/Moderate
stephenson#BGCV01_CV0025	CD14 Mono	0.00347394	Stephenson_2021	16	Mild/Moderate
stephenson#BGCV01_CV0025	CD4 CM	0.00668561	Stephenson_2021	16	Mild/Moderate
stephenson#BGCV01_CV0025	CD4 Naive	0.00660527	Stephenson_2021	16	Mild/Moderate
stephenson#BGCV02_CV0052	CD14 Mono	0.00576555	Stephenson_2021	8	Mild/Moderate
stephenson#BGCV02_CV0052	CD4 CM	0.00767289	Stephenson_2021	8	Mild/Moderate
stephenson#BGCV02_CV0052	CD4 Naive	0.00590589	Stephenson_2021	8	Mild/Moderate
stephenson#BGCV03_CV0084	CD14 Mono	0.00420978	Stephenson_2021	5	Mild/Moderate
stephenson#BGCV03_CV0084	CD4 CM	0.00612552	Stephenson_2021	5	Mild/Moderate
stephenson#BGCV04_CV0100	CD4 CM	0.00447459	Stephenson_2021	13	Mild/Moderate
stephenson#BGCV04_CV0100	CD4 Naive	0.00432085	Stephenson_2021	13	Mild/Moderate
stephenson#BGCV05_CV0120	CD14 Mono	0.0087548	Stephenson_2021	4	Mild/Moderate
stephenson#BGCV05_CV0128	CD4 CM	0.00553774	Stephenson_2021	13	Mild/Moderate
stephenson#BGCV05_CV0128	CD4 Naive	0.00693472	Stephenson_2021	13	Mild/Moderate
stephenson#BGCV05_CV0284	CD14 Mono	0.00415434	Stephenson_2021	10	Severe/Critical
stephenson#BGCV05_CV0284	CD4 CM	0.00384569	Stephenson_2021	10	Severe/Critical
stephenson#BGCV06_CV0037	CD4 CM	0.00620911	Stephenson_2021	12	Mild/Moderate
stephenson#BGCV06_CV0037	CD4 Naive	0.00628401	Stephenson_2021	12	Mild/Moderate
stephenson#BGCV06_CV0178	CD14 Mono	0.00780093	Stephenson_2021	10	Severe/Critical
stephenson#BGCV06_CV0178	CD4 CM	0.0127833	Stephenson_2021	10	Severe/Critical
stephenson#BGCV06_CV0201	CD14 Mono	0.00489734	Stephenson_2021	27	Severe/Critical
stephenson#BGCV06_CV0234	CD14 Mono	0.00218884	Stephenson_2021	11	Mild/Moderate
stephenson#BGCV06_CV0234	CD4 CM	0.00556542	Stephenson_2021	11	Mild/Moderate
stephenson#BGCV06_CV0234	CD4 Naive	0.00585418	Stephenson_2021	11	Mild/Moderate
stephenson#BGCV07_CV0094	CD14 Mono	0.00603624	Stephenson_2021	3	Mild/Moderate
stephenson#BGCV07_CV0134	CD4 CM	0.00630223	Stephenson_2021	9	Mild/Moderate
stephenson#BGCV07_CV0134	CD4 Naive	0.00748671	Stephenson_2021	9	Mild/Moderate
stephenson#BGCV07_CV0137	CD4 CM	0.00401971	Stephenson_2021	12	Mild/Moderate
stephenson#BGCV07_CV0137	CD4 Naive	0.00296233	Stephenson_2021	12	Mild/Moderate
stephenson#BGCV08_CV0073	CD4 CM	0.00332932	Stephenson_2021	27	Mild/Moderate
stephenson#BGCV08_CV0073	CD4 Naive	0.00423979	Stephenson_2021	27	Mild/Moderate
stephenson#BGCV09_CV0062	CD4 Naive	0.00312996	Stephenson_2021	13	Mild/Moderate
stephenson#BGCV10_CV0160	CD4 CM	0.0029473	Stephenson_2021	14	Mild/Moderate
stephenson#BGCV10_CV0160	CD4 Naive	0.00478964	Stephenson_2021	14	Mild/Moderate
stephenson#BGCV11_CV0257	CD4 Naive	0.00666281	Stephenson_2021	13	Mild/Moderate
stephenson#BGCV12_CV0062	CD4 CM	0.00166984	Stephenson_2021	13	Mild/Moderate
stephenson#BGCV12_CV0062	CD4 Naive	0.00621515	Stephenson_2021	13	Mild/Moderate
stephenson#BGCV12_CV0178	CD14 Mono	0.00382408	Stephenson_2021	10	Severe/Critical
stephenson#BGCV12_CV0178	CD4 CM	0.00699994	Stephenson_2021	10	Severe/Critical
stephenson#BGCV13_CV0073	CD4 CM	0.00565594	Stephenson_2021	27	Mild/Moderate
stephenson#BGCV14_CV0050	CD4 Naive	0.00518773	Stephenson_2021	11	Mild/Moderate
stephenson#BGCV14_CV0137	CD14 Mono	0.00574467	Stephenson_2021	12	Mild/Moderate
stephenson#BGCV14_CV0137	CD4 CM	0.00949991	Stephenson_2021	12	Mild/Moderate
stephenson#BGCV14_CV0137	CD4 Naive	0.00782345	Stephenson_2021	12	Mild/Moderate
stephenson#BGCV14_CV0284	CD14 Mono	0.00390222	Stephenson_2021	10	Severe/Critical
stephenson#BGCV14_CV0284	CD4 CM	0.00784156	Stephenson_2021	10	Severe/Critical
stephenson#BGCV14_CV0284	CD4 Naive	0.0107215	Stephenson_2021	10	Severe/Critical
stephenson#MH8919326	CD14 Mono	0.00708755	Stephenson_2021	5	Mild/Moderate
stephenson#MH8919326	CD4 Naive	0.00683727	Stephenson_2021	5	Mild/Moderate
stephenson#MH8919327	CD14 Mono	0.00761829	Stephenson_2021	6	Severe/Critical
stephenson#MH8919327	CD4 Naive	0.00423503	Stephenson_2021	6	Severe/Critical
stephenson#MH8919328	CD14 Mono	0.0043511	Stephenson_2021	6	Severe/Critical
stephenson#MH8919329	CD14 Mono	0.00525513	Stephenson_2021	5	Severe/Critical
stephenson#MH8919330	CD14 Mono	0.00416385	Stephenson_2021	6	Mild/Moderate
stephenson#MH8919330	CD4 CM	0.00603021	Stephenson_2021	6	Mild/Moderate
stephenson#MH8919330	CD4 Naive	0.00684374	Stephenson_2021	6	Mild/Moderate
stephenson#MH8919331	CD14 Mono	0.00653073	Stephenson_2021	10	Mild/Moderate
stephenson#MH8919331	CD4 Naive	0.00380275	Stephenson_2021	10	Mild/Moderate
stephenson#MH9143270	CD14 Mono	0.00401621	Stephenson_2021	6	Mild/Moderate
stephenson#MH9143270	CD4 CM	0.00852757	Stephenson_2021	6	Mild/Moderate
stephenson#MH9143270	CD4 Naive	0.00497027	Stephenson_2021	6	Mild/Moderate
stephenson#MH9143271	CD14 Mono	0.00429042	Stephenson_2021	8	Mild/Moderate
stephenson#MH9143271	CD4 CM	0.00424532	Stephenson_2021	8	Mild/Moderate
stephenson#MH9143271	CD4 Naive	0.00470391	Stephenson_2021	8	Mild/Moderate
stephenson#MH9143272	CD14 Mono	0.00664696	Stephenson_2021	1	Mild/Moderate
stephenson#MH9143272	CD4 CM	0.00572078	Stephenson_2021	1	Mild/Moderate
stephenson#MH9143272	CD4 Naive	0.00706626	Stephenson_2021	1	Mild/Moderate
stephenson#MH9143273	CD14 Mono	0.00362894	Stephenson_2021	6	Severe/Critical
stephenson#MH9143273	CD4 Naive	0.0069443	Stephenson_2021	6	Severe/Critical
stephenson#MH9143274	CD14 Mono	0.00423142	Stephenson_2021	21	Severe/Critical
stephenson#MH9143274	CD4 Naive	0.00507902	Stephenson_2021	21	Severe/Critical
stephenson#MH9143275	CD14 Mono	0.0059186	Stephenson_2021	4	Mild/Moderate
stephenson#MH9143276	CD14 Mono	0.00594623	Stephenson_2021	7	Mild/Moderate
stephenson#MH9143276	CD4 CM	0.00619879	Stephenson_2021	7	Mild/Moderate
stephenson#MH9143276	CD4 Naive	0.00630941	Stephenson_2021	7	Mild/Moderate
stephenson#MH9143277	CD14 Mono	0.00591705	Stephenson_2021	26	Severe/Critical
stephenson#MH9143277	CD4 CM	0.00492453	Stephenson_2021	26	Severe/Critical
stephenson#MH9143277	CD4 Naive	0.00321317	Stephenson_2021	26	Severe/Critical
stephenson#MH9143320	CD14 Mono	0.0056682	Stephenson_2021	15	Severe/Critical
stephenson#MH9143321	CD14 Mono	0.00626478	Stephenson_2021	6	Mild/Moderate
stephenson#MH9143322	CD14 Mono	0.00615238	Stephenson_2021	11	Mild/Moderate
stephenson#MH9143322	CD4 Naive	0.015425	Stephenson_2021	11	Mild/Moderate
stephenson#MH9143323	CD14 Mono	0.00825322	Stephenson_2021	8	Mild/Moderate
stephenson#MH9143324	CD14 Mono	0.0049366	Stephenson_2021	16	Mild/Moderate
stephenson#MH9143325	CD14 Mono	0.00806568	Stephenson_2021	7	Severe/Critical
stephenson#MH9143325	CD4 CM	0.00914197	Stephenson_2021	7	Severe/Critical
stephenson#MH9143325	CD4 Naive	0.00708637	Stephenson_2021	7	Severe/Critical
stephenson#MH9143326	CD14 Mono	0.00823506	Stephenson_2021	22	Mild/Moderate
stephenson#MH9143326	CD4 Naive	0.00709811	Stephenson_2021	22	Mild/Moderate
stephenson#MH9143327	CD14 Mono	0.00564495	Stephenson_2021	8	Mild/Moderate
stephenson#MH9143371	CD14 Mono	0.00675365	Stephenson_2021	1	Mild/Moderate
stephenson#MH9143420	CD14 Mono	0.00411372	Stephenson_2021	11	Mild/Moderate
stephenson#MH9143420	CD4 Naive	0.00427516	Stephenson_2021	11	Mild/Moderate
stephenson#MH9143421	CD14 Mono	0.00685629	Stephenson_2021	13	Mild/Moderate
stephenson#MH9143421	CD4 Naive	0.00459923	Stephenson_2021	13	Mild/Moderate
stephenson#MH9143422	CD14 Mono	0.00669339	Stephenson_2021	13	Mild/Moderate
stephenson#MH9143422	CD4 Naive	0.00606317	Stephenson_2021	13	Mild/Moderate
stephenson#MH9143423	CD14 Mono	0.00647116	Stephenson_2021	9	Mild/Moderate
stephenson#MH9143424	CD14 Mono	0.00691754	Stephenson_2021	7	Mild/Moderate
stephenson#MH9143426	CD14 Mono	0.00681409	Stephenson_2021	2	Mild/Moderate
stephenson#MH9143426	CD4 Naive	0.00571498	Stephenson_2021	2	Mild/Moderate
stephenson#MH9143427	CD14 Mono	0.0066431	Stephenson_2021	9	Mild/Moderate
stephenson#MH9179821	CD14 Mono	0.00811241	Stephenson_2021	9	Mild/Moderate
stephenson#MH9179821	CD4 CM	0.00833321	Stephenson_2021	9	Mild/Moderate
stephenson#MH9179821	CD4 Naive	0.00749653	Stephenson_2021	9	Mild/Moderate
stephenson#MH9179822	CD14 Mono	0.00538543	Stephenson_2021	10	Severe/Critical
stephenson#MH9179823	CD14 Mono	0.00582617	Stephenson_2021	9	Mild/Moderate
stephenson#MH9179823	CD4 Naive	0.00644202	Stephenson_2021	9	Mild/Moderate
stephenson#MH9179824	CD14 Mono	0.00597024	Stephenson_2021	8	Mild/Moderate
stephenson#MH9179824	CD4 Naive	0.00418588	Stephenson_2021	8	Mild/Moderate
stephenson#MH9179825	CD14 Mono	0.00402698	Stephenson_2021	13	Mild/Moderate
stephenson#MH9179825	CD4 CM	0.00973645	Stephenson_2021	13	Mild/Moderate
stephenson#MH9179825	CD4 Naive	0.0078332	Stephenson_2021	13	Mild/Moderate
stephenson#MH9179826	CD14 Mono	0.00419014	Stephenson_2021	14	Severe/Critical
stephenson#newcastle004v2	CD14 Mono	0.00433145	Stephenson_2021	9	Severe/Critical
stephenson#newcastle20	CD14 Mono	0.00473596	Stephenson_2021	22	Mild/Moderate
stephenson#newcastle21	CD14 Mono	0.00345952	Stephenson_2021	14	Severe/Critical
stephenson#newcastle21v2	CD14 Mono	0.00395771	Stephenson_2021	14	Severe/Critical
stephenson#newcastle21v2	CD4 CM	0.00704543	Stephenson_2021	14	Severe/Critical
stephenson#newcastle59	CD14 Mono	0.00724085	Stephenson_2021	2	Mild/Moderate
unterman#NS0A	CD14 Mono	0.00705883	Unterman_2022	6	Severe/Critical
unterman#NS0A	CD4 CM	0.00779403	Unterman_2022	6	Severe/Critical
unterman#NS0A	CD4 Naive	0.00934965	Unterman_2022	6	Severe/Critical
unterman#NS1A	CD14 Mono	0.00562957	Unterman_2022	14	Severe/Critical
unterman#NS1A	CD4 CM	0.0063919	Unterman_2022	14	Severe/Critical
unterman#NS1A	CD4 Naive	0.00834137	Unterman_2022	14	Severe/Critical
unterman#NS1B	CD14 Mono	0.00520818	Unterman_2022	17	Severe/Critical
unterman#NS1B	CD4 CM	0.00546724	Unterman_2022	17	Severe/Critical
unterman#NS1B	CD4 Naive	0.00853205	Unterman_2022	17	Severe/Critical
unterman#TP6A	CD14 Mono	0.0083876	Unterman_2022	7	Severe/Critical
unterman#TP6A	CD4 CM	0.0093946	Unterman_2022	7	Severe/Critical
unterman#TP6B	CD14 Mono	0.00918632	Unterman_2022	11	Severe/Critical
unterman#TP6B	CD4 CM	0.0106993	Unterman_2022	11	Severe/Critical
unterman#TP7A	CD14 Mono	0.00776024	Unterman_2022	7	Severe/Critical
unterman#TP7A	CD4 CM	0.0102139	Unterman_2022	7	Severe/Critical
unterman#TP7A	CD4 Naive	0.0160982	Unterman_2022	7	Severe/Critical
unterman#TP7B	CD14 Mono	0.00655675	Unterman_2022	11	Severe/Critical
unterman#TP7B	CD4 CM	0.00648468	Unterman_2022	11	Severe/Critical
unterman#TP7B	CD4 Naive	0.00770732	Unterman_2022	11	Severe/Critical
unterman#TP8B	CD14 Mono	0.00793541	Unterman_2022	15	Severe/Critical
unterman#TP8B	CD4 CM	0.0118392	Unterman_2022	15	Severe/Critical
unterman#TP8B	CD4 Naive	0.0122816	Unterman_2022	15	Severe/Critical
unterman#TP9B	CD14 Mono	0.0057476	Unterman_2022	19	Severe/Critical
unterman#TP9B	CD4 CM	0.0077771	Unterman_2022	19	Severe/Critical
unterman#TS2A	CD14 Mono	0.00852332	Unterman_2022	8	Severe/Critical
unterman#TS2A	CD4 CM	0.00462274	Unterman_2022	8	Severe/Critical
unterman#TS2A	CD4 Naive	0.00586677	Unterman_2022	8	Severe/Critical
unterman#TS2B	CD14 Mono	0.00489046	Unterman_2022	20	Severe/Critical
unterman#TS2B	CD4 CM	0.00606244	Unterman_2022	20	Severe/Critical
unterman#TS2B	CD4 Naive	0.0130865	Unterman_2022	20	Severe/Critical
unterman#TS3A	CD14 Mono	0.0058692	Unterman_2022	5	Severe/Critical
unterman#TS3A	CD4 CM	0.00756641	Unterman_2022	5	Severe/Critical
unterman#TS3A	CD4 Naive	0.00732055	Unterman_2022	5	Severe/Critical
unterman#TS3B	CD14 Mono	0.0076707	Unterman_2022	9	Severe/Critical
unterman#TS3B	CD4 CM	0.00763933	Unterman_2022	9	Severe/Critical
unterman#TS4A	CD14 Mono	0.011625	Unterman_2022	11	Severe/Critical
unterman#TS4A	CD4 CM	0.00804624	Unterman_2022	11	Severe/Critical
unterman#TS4B	CD14 Mono	0.00588997	Unterman_2022	23	Severe/Critical
unterman#TS4B	CD4 CM	0.00747377	Unterman_2022	23	Severe/Critical
unterman#TS4B	CD4 Naive	0.00966884	Unterman_2022	23	Severe/Critical
unterman#TS5A	CD14 Mono	0.00572017	Unterman_2022	5	Severe/Critical
unterman#TS5A	CD4 CM	0.00587304	Unterman_2022	5	Severe/Critical
unterman#TS5A	CD4 Naive	0.00973972	Unterman_2022	5	Severe/Critical
wilk#555_1	CD14 Mono	0.0114876	Wilk_2021	2	Mild/Moderate
wilk#555_2	CD14 Mono	0.0095196	Wilk_2021	4	Severe/Critical
wilk#555_2	CD4 Naive	0.0108332	Wilk_2021	4	Severe/Critical
wilk#557	CD14 Mono	0.00750685	Wilk_2021	2	Severe/Critical
wilk#557	CD4 CM	0.0119954	Wilk_2021	2	Severe/Critical
wilk#557	CD4 Naive	0.0101385	Wilk_2021	2	Severe/Critical
wilk#559	CD4 Naive	0.0101258	Wilk_2021	1	Mild/Moderate
wilk#560	CD14 Mono	0.0145843	Wilk_2021	1	Severe/Critical
wilk#561	CD14 Mono	0.011794	Wilk_2021	2	Mild/Moderate
wilk#563	CD14 Mono	0.00867331	Wilk_2021	2	Mild/Moderate
wilk#563	CD4 Naive	0.00849572	Wilk_2021	2	Mild/Moderate
wilk#564_B	CD14 Mono	0.0137426	Wilk_2021	4	Severe/Critical
wilk#565	CD14 Mono	0.0109869	Wilk_2021	4	Mild/Moderate
wilk#565	CD4 Naive	0.0114912	Wilk_2021	4	Mild/Moderate
wilk#566	CD14 Mono	0.0124438	Wilk_2021	2	Mild/Moderate
wilk#566	CD4 Naive	0.0117289	Wilk_2021	2	Mild/Moderate
wilk#568_PBMC	CD14 Mono	0.0127978	Wilk_2021	3	Severe/Critical
wilk#569_PBMC	CD14 Mono	0.0085106	Wilk_2021	2	Severe/Critical
wilk#570_PBMC	CD14 Mono	0.00766824	Wilk_2021	4	Severe/Critical
wilk#ED_080_ACK	CD14 Mono	0.0106152	Wilk_2021	0	Severe/Critical
wilk#ED_080_PBMC	CD14 Mono	0.0137046	Wilk_2021	0	Severe/Critical
wilk#ED_082_PBMC	CD14 Mono	0.0127026	Wilk_2021	0	Severe/Critical
wilk#ED_084_ACK	CD14 Mono	0.00945074	Wilk_2021	0	Severe/Critical
wilk#ED_085_PBMC	CD14 Mono	0.0154177	Wilk_2021	4	Mild/Moderate
wilk#ED_132_ACK	CD14 Mono	0.0144412	Wilk_2021	8	Mild/Moderate
wilk#ED_139_ACK	CD4 Naive	0.00828434	Wilk_2021	1	Severe/Critical
wilk#ED_139_PBMC	CD14 Mono	0.0097798	Wilk_2021	1	Severe/Critical
wilk#ED_139_PBMC	CD4 CM	0.0116765	Wilk_2021	1	Severe/Critical
wilk#Imm_056	CD14 Mono	0.0106885	Wilk_2021	13	Mild/Moderate
wilk#Imm_059	CD14 Mono	0.0125152	Wilk_2021	4	Mild/Moderate
zhao#A_2	CD4 CM	0.010437	Zhao_2021	6	Mild/Moderate
zhao#A_2	CD4 Naive	0.0111234	Zhao_2021	6	Mild/Moderate
zhao#A_3	CD14 Mono	0.00425423	Zhao_2021	18	Mild/Moderate
zhao#A_3	CD4 CM	0.00501233	Zhao_2021	18	Mild/Moderate
zhao#A_3	CD4 Naive	0.00791512	Zhao_2021	18	Mild/Moderate
zhao#A_4	CD14 Mono	0.00853956	Zhao_2021	3	Mild/Moderate
zhao#A_4	CD4 CM	0.00714279	Zhao_2021	3	Mild/Moderate
zhao#A_4	CD4 Naive	0.00961826	Zhao_2021	3	Mild/Moderate
zhao#A_7	CD4 CM	0.00543328	Zhao_2021	26	Mild/Moderate
zhao#A_7	CD4 Naive	0.00809302	Zhao_2021	26	Mild/Moderate
zhao#D_10	CD4 CM	0.00788452	Zhao_2021	1	Mild/Moderate
zhao#D_10	CD4 Naive	0.00717812	Zhao_2021	1	Mild/Moderate
zhao#D_6	CD14 Mono	0.00982472	Zhao_2021	7	Mild/Moderate
zhao#D_6	CD4 CM	0.00608527	Zhao_2021	7	Mild/Moderate
zhao#D_6	CD4 Naive	0.00854397	Zhao_2021	7	Mild/Moderate
zhao#D_7	CD14 Mono	0.00750754	Zhao_2021	15	Mild/Moderate
zhao#D_7	CD4 CM	0.00775087	Zhao_2021	15	Mild/Moderate
zhao#D_7	CD4 Naive	0.00556588	Zhao_2021	15	Mild/Moderate
zhao#D_9	CD14 Mono	0.00617513	Zhao_2021	20	Mild/Moderate
zhao#D_9	CD4 Naive	0.00701716	Zhao_2021	20	Mild/Moderate
zhao#E_10	CD4 Naive	0.00545047	Zhao_2021	1	Mild/Moderate
zhao#E_12	CD14 Mono	0.00584132	Zhao_2021	6	Mild/Moderate
zhao#E_12	CD4 Naive	0.00910862	Zhao_2021	6	Mild/Moderate
zhao#E_13	CD4 CM	0.00550139	Zhao_2021	14	Mild/Moderate
zhao#E_13	CD4 Naive	0.00536943	Zhao_2021	14	Mild/Moderate
zhao#F_11	CD4 CM	0.00543152	Zhao_2021	1	Mild/Moderate
zhao#F_11	CD4 Naive	0.00594414	Zhao_2021	1	Mild/Moderate
zhao#F_12	CD14 Mono	0.00721247	Zhao_2021	10	Mild/Moderate
zhao#G_15	CD14 Mono	0.00571938	Zhao_2021	13	Mild/Moderate
zhao#G_15	CD4 CM	0.00454597	Zhao_2021	13	Mild/Moderate
zhao#G_15	CD4 Naive	0.00343401	Zhao_2021	13	Mild/Moderate
zhao#H_15	CD4 CM	0.00705943	Zhao_2021	6	Mild/Moderate
zhao#H_15	CD4 Naive	0.00733646	Zhao_2021	6	Mild/Moderate
zhao#I_17	CD14 Mono	0.00710742	Zhao_2021	2	Severe/Critical
zhao#I_17	CD4 Naive	0.0129935	Zhao_2021	2	Severe/Critical
zhao#I_18	CD14 Mono	0.00568248	Zhao_2021	5	Severe/Critical
zhao#J_18	CD4 CM	0.00615621	Zhao_2021	0	Mild/Moderate
zhao#J_18	CD4 Naive	0.00829768	Zhao_2021	0	Mild/Moderate
zhao#J_20	CD14 Mono	0.00803433	Zhao_2021	8	Mild/Moderate
zhao#J_20	CD4 CM	0.0090037	Zhao_2021	8	Mild/Moderate
zhao#J_20	CD4 Naive	0.00881005	Zhao_2021	8	Mild/Moderate
zhao#J_21	CD14 Mono	0.00688713	Zhao_2021	2	Mild/Moderate
zhao#J_21	CD4 CM	0.00602828	Zhao_2021	2	Mild/Moderate
zhao#J_21	CD4 Naive	0.00776799	Zhao_2021	2	Mild/Moderate
zhao#Q_S2	CD14 Mono	0.00646144	Zhao_2021	6	Mild/Moderate
zhao#Q_S2	CD4 CM	0.00515837	Zhao_2021	6	Mild/Moderate
zhao#Q_S2	CD4 Naive	0.00846703	Zhao_2021	6	Mild/Moderate
zhu#COV-1-D1	CD4 CM	0.00567928	Zhu_2020	7	Mild/Moderate
zhu#COV-1-D1	CD4 Naive	0.00568433	Zhu_2020	7	Mild/Moderate
zhu#COV-1-D16	CD14 Mono	0.00516933	Zhu_2020	22	Mild/Moderate
zhu#COV-1-D16	CD4 CM	0.00603375	Zhu_2020	22	Mild/Moderate
zhu#COV-1-D16	CD4 Naive	0.0080269	Zhu_2020	22	Mild/Moderate
zhu#COV-1-D4	CD4 CM	0.00587723	Zhu_2020	10	Mild/Moderate
zhu#COV-1-D4	CD4 Naive	0.00619665	Zhu_2020	10	Mild/Moderate
zhu#COV-2-D10	CD14 Mono	0.00903698	Zhu_2020	16	Mild/Moderate
zhu#COV-2-D10	CD4 CM	0.00731947	Zhu_2020	16	Mild/Moderate
zhu#COV-2-D10	CD4 Naive	0.00924987	Zhu_2020	16	Mild/Moderate
zhu#COV-2-D16	CD4 CM	0.0056088	Zhu_2020	22	Mild/Moderate
zhu#COV-2-D16	CD4 Naive	0.0069136	Zhu_2020	22	Mild/Moderate
zhu#COV-2-D4	CD4 CM	0.00514733	Zhu_2020	10	Mild/Moderate
zhu#COV-2-D4	CD4 Naive	0.00673449	Zhu_2020	10	Mild/Moderate
zhu#COV-2-D7	CD4 CM	0.00549122	Zhu_2020	13	Mild/Moderate
zhu#COV-2-D7	CD4 Naive	0.00414201	Zhu_2020	13	Mild/Moderate
zhu#COV-3-D16	CD14 Mono	0.0039471	Zhu_2020	28	Mild/Moderate
zhu#COV-3-D16	CD4 CM	0.00977053	Zhu_2020	28	Mild/Moderate
zhu#COV-3-D16	CD4 Naive	0.00888241	Zhu_2020	28	Mild/Moderate
zhu#COV-3-D4	CD4 CM	0.00669824	Zhu_2020	16	Mild/Moderate
zhu#COV-3-D4	CD4 Naive	0.006639	Zhu_2020	16	Mild/Moderate
zhu#COV-4-D16	CD4 CM	0.00581055	Zhu_2020	18	Mild/Moderate
zhu#COV-4-D16	CD4 Naive	0.00558007	Zhu_2020	18	Mild/Moderate
zhu#COV-4-D4	CD4 CM	0.00524669	Zhu_2020	6	Mild/Moderate
zhu#COV-4-D4	CD4 Naive	0.00670955	Zhu_2020	6	Mild/Moderate

## Sheet: Fig5c-e
Raw
	B cells	CD4 T-cells	CD8 T-cells	Club cells	Dendritic cells	Dying cells	Endothelial cells	Epithelial cells	Fibroblasts	Macrophages	Mast cells	Mesenchymal cells	Monocytes	Neutrophils	NK-cells	Proliferating cells	Smooth muscle cells
1	0.0185791	0.000950566	0.001185	0.0843164	0.181383	0.104534	0.00461335	0.413505	0.0146357	0.00180446	0.00176082	0.0057452	0.00245573	0.00326656	0.00192874	0.0288939	0.000722926
2	0.343695	0.00676989	0.00643021	0.528684	0.0737796	0.31799	0.275382	0.0423043	0.525724	0.0101003	0.00513338	0.491551	0.0280018	0.0574157	0.0141182	0.147	0.0166962
3	0.00810861	0.00872979	0.317828	0	0.026619	0.0409206	0.0112527	0.00469721	0.00974016	0.00214299	0.000194234	0.0139808	0.00162371	0.0043468	0.739516	0.0292126	0.00290272
4	0.0170201	0.577028	0.236473	0.0370116	0.00558736	0.0168718	0.00908447	0.00104283	0.0350684	0.00158864	0.00309172	0.0128388	0.000852049	0.00137191	0.00326562	0.0080297	0.00105174
5	0.00438562	0.000631375	0.000975884	0.0786792	0.0359928	0.0146231	0.0108848	0.00101377	0.0621741	0.000510536	0.000288896	0.0212671	0.00187615	0.00106051	0.0156605	0.00888744	0.936678
6	0.0333016	0.0150826	0.0045971	0.120264	0.149928	0.0565911	0.0164257	0.00367672	0.0319661	0.195043	0.00225067	0.0511382	0.0549609	0.00482338	0.0627289	0.0218066	0.00225045
7	0.0409831	0.342379	0.386961	0	0	0.0123109	0.0105728	0.00243497	0.00341871	0.00154732	0.0098171	0.010305	0.00174081	0.00517407	0.00465977	0.0131829	0.000698625
8	0.0268431	0.00108813	0.00172767	0.0208473	0.0113298	0.0315625	0.0115302	0.00385898	0.0106201	0.00229236	0.000872643	0.00771377	0.0181617	0.413604	0.00495959	0.136837	0.000326846
9	0.0396693	0.000331072	0.00152569	0.0862641	0.303862	0.0953303	0.00494047	0.412607	0.000661823	0.000416033	0.000633493	0	0.000962859	0.00708853	0.00225519	0.0527425	0.00135246
10	0.429323	0.00885221	0.0106564	0.0439339	0.0563753	0.215447	0.579347	0.0700151	0.0452508	0.00557254	0.00729962	0.0972465	0.0167036	0.0303528	0.0320162	0.251935	0.0128289
11	0.0205665	0.0157912	0.0180797	0	0.0585135	0.0518949	0.0276263	0.0229877	0.241214	0.0433539	0.0151079	0.252656	0.309873	0.0294003	0.0113997	0.0396932	0.0173542
12	0.0175256	0.00131638	0.00202211	0	0.00383553	0.0273755	0.0215148	0.00188729	0.00555537	0.0259158	0.000839615	0.00881341	0.477599	0.0453409	0.0911638	0.200691	0.000298752
13	0	0.00104339	0.000744137	0	0	0	0.000463397	0.00224385	0.000695255	0.241142	0.00216286	0.00449079	0.0091667	0.000971298	0.000888419	0.00268097	0.000266396
14	0	0.00969459	0.00425484	0	0.0508446	0	0.0110224	0.0112151	0.00387596	0.21165	0.0222603	0.0222538	0.0197364	0.012033	0.00440251	0.00996406	0.00528043
15	0	0.00883748	0.00543013	0	0.0308996	0.00848234	0.00376797	0.00524286	0.00117776	0.00903238	0.00394571	0	0.0539745	0.382275	0.0110365	0.0484433	0
16	0	0.00147486	0.00110966	0	0.0110502	0.00606684	0.00157207	0.00112496	0.00758134	0.00074134	0.924034	0	0.00137872	0.00117682	0	0	0.00129106
17	0	0	0	0	0	0	0	0.000142662	0.000640953	0.247147	0.000306758	0	0.000932496	0.000298478	0	0	0
	HistoneH3(In113)	AlphaSMA(Pr141)	iNOS(Nd142)	cKIT(Nd143)	CD206(Nd144)	TTF1(Nd145)	CD16(Nd146)	CD163(Sm147)	CD14(Nd148)	CD11b(Sm149)	CD68(Nd150)	CD31(Eu151)	CD45(Sm152)	SARSCoV2S1(Eu153)	Vimentin(Sm154)	C5bC9(Gd155)	CD4(Gd156)	pSTAT3(Gd158)	CD56(Tb159)	IL6(Gd160)	CD20(Dy161)	CD8a(Dy162)	CD15(Dy163)	Arginase1(Dy164)	pCREB(Ho165)	IL1beta(Er166)	CD123(Er167)	Ki67(Er168)	CollagenTypeI(Tm169)	CD3(Er170)	CD57(Yb171)	CleavedCaspase3(Yb172)	MPO(Yb173)	Keratin818(Yb174)	MastCellTryptase(Lu175)	CD11c(Yb176)	DNA1(Ir191)	DNA2(Ir193)
1	0.174972	-0.282849	-0.0682304	0.697502	-0.273421	0.241822	-0.168192	-0.32667	-0.202432	-0.193854	-0.23585	-0.409538	-0.178438	0.407279	-0.627174	0.26982	-0.182331	0.55824	0.358321	0.416455	0.222511	-0.00551254	-0.192866	0.133419	0.0812579	-0.0272107	-0.0617606	-0.120174	-0.68974	-0.253753	0.0536332	0.106107	-0.288647	1.68124	-0.0699005	0.0241834	-0.364094	-0.363929
2	-0.104886	-0.140905	-0.128811	-0.170415	-0.227727	-0.111292	-0.183721	-0.245683	-0.151762	-0.204998	-0.183626	0.206893	-0.112938	-0.0551832	0.04047	-0.035756	-0.136072	0.0021707	-0.00273354	-0.0908415	-0.0578234	-0.0854836	-0.130695	-0.0909018	-0.0572115	-0.0428604	-0.0324057	-0.0357339	0.322263	-0.114136	-0.0949893	-0.238032	-0.173901	-0.19017	-0.0564564	-0.149397	-0.171981	-0.17252
3	0.231268	-0.185725	-0.112531	-0.162427	-0.229915	-0.0537764	0.844598	-0.234274	-0.0931771	0.221597	-0.182107	0.399635	0.523969	0.151094	0.0945395	-0.0183373	0.0133295	-0.0756098	0.11202	0.0196126	0.0854847	0.610012	-0.115683	0.00250183	0.0434864	-0.0491143	0.0672502	-0.0164645	-0.11925	1.11335	2.16243	1.13029	-0.232016	-0.201401	-0.0703306	0.0159103	0.558643	0.556527
4	0.229299	-0.230689	-0.183866	-0.261356	-0.175249	-0.184346	-0.161346	-0.150413	-0.261931	-0.357762	-0.231516	-0.279887	0.406319	-0.176791	-0.0259905	-0.073031	1.14596	-0.205444	-0.156754	-0.199541	-0.0432078	0.319601	-0.212585	-0.183062	-0.139402	-0.173247	-0.26794	0.000489891	0.193961	2.03841	0.030854	-0.183432	-0.318924	-0.305085	-0.0580004	-0.172946	0.397299	0.396665
5	-0.600081	2.09584	0.415585	0.26694	-0.291898	0.263039	-0.148212	-0.31791	-0.294974	-0.302058	-0.252358	-0.335424	-0.216253	0.104128	-0.128572	-0.0476317	-0.177929	0.0700167	0.106044	-0.0754342	-0.0208731	-0.0951666	-0.241927	-0.0943473	-0.104099	0.455502	-0.166367	-0.105094	0.541053	-0.110872	0.196115	-0.206458	-0.325551	-0.363338	-0.0779269	-0.193118	-0.0857693	-0.0868536
6	0.0140754	-0.231866	0.0552901	0.147829	1.11957	0.20018	0.767951	1.2805	0.875392	0.121751	0.535875	-0.198734	0.145	0.104342	0.24375	-0.00576146	0.51672	0.00849906	0.0555228	0.0848491	0.00173078	-0.0224916	-0.196676	-0.073367	-0.139589	-0.0292037	0.47772	-0.0862057	-0.0114453	-0.0999868	-0.077252	0.377263	-0.179792	-0.266681	-0.0451956	0.195097	-0.107923	-0.108925
7	1.02863	-0.185945	0.0357226	0.0638312	0.0121258	0.0910905	0.0397187	0.0493029	0.106806	0.032381	0.00571914	0.000569605	0.881358	0.232712	0.413676	0.237717	0.993617	0.338629	0.40183	0.347615	0.451544	1.33699	-0.0272797	0.323212	0.403758	0.0936304	0.267816	0.264564	0.178873	2.3288	0.406011	0.433363	-0.18243	-0.23728	0.00484869	0.111048	1.75867	1.76021
8	0.773577	-0.19498	-0.0958917	-0.059285	-0.198034	-0.00713051	-0.103094	-0.22057	-0.00997028	1.48352	0.112612	0.115994	0.186981	0.0413405	0.0988271	-0.000494522	-0.14741	0.0521879	0.150206	0.268627	0.160068	0.125825	1.25874	0.728717	0.572606	0.0464247	0.0252724	0.224791	-0.244545	-0.0835537	0.0436795	0.8246	1.62781	0.200716	-0.0587724	0.268053	0.288328	0.287916
9	1.71904	-0.246717	0.421818	0.326594	-0.238737	0.976314	-0.116903	-0.281062	-0.0385271	0.362836	-0.112251	-0.328874	-0.078228	0.235698	-0.589852	0.820574	0.080294	0.762084	0.696853	1.16051	0.389877	0.219934	-0.104303	0.233516	0.831758	0.180571	0.357049	-0.0101063	-0.681486	-0.128143	0.307312	0.763503	-0.158255	1.86442	-0.102447	0.189776	1.80784	1.80733
10	0.454526	-0.0813047	0.0151652	-0.078446	-0.191993	0.0192054	-0.0793648	-0.201407	0.0619094	-0.077644	-0.0625677	0.446726	-0.0218257	0.168159	0.133055	0.144132	0.0801916	0.303656	0.223756	0.211388	0.0645119	0.0253056	-0.133575	0.0579171	0.286216	0.0428305	0.276236	0.0822183	0.0767301	-0.0366268	-0.0109277	-0.0374152	-0.176222	-0.209273	-0.0278469	0.0279767	1.86045	1.86229
11	0.184242	-0.0816708	0.315846	0.825258	0.228333	0.576315	0.349601	0.172853	1.26194	0.425831	0.412803	0.0389925	0.20505	0.370912	0.160677	0.421961	0.799272	1.72151	1.437	0.909192	0.554872	0.40863	0.0203234	1.04443	0.584847	1.39586	0.917177	0.202178	0.201781	0.293511	0.239225	0.478703	0.0930087	-0.0346933	0.0707703	0.422063	-0.205327	-0.205284
12	0.656769	-0.207574	0.0995575	0.149682	-0.0399139	0.173651	0.604976	0.388259	2.03494	1.47209	0.478837	0.515365	0.728984	0.431099	0.535307	0.192565	0.400098	0.366139	0.448397	0.445417	0.229014	0.146053	-0.0193883	0.259801	0.452573	0.197609	0.401912	0.302796	-0.204846	-0.0579697	0.0688431	1.07332	1.13769	0.0325003	-0.0594494	0.535735	0.740913	0.74288
13	0.0100105	-0.238589	1.05633	1.67938	2.13147	1.2344	1.62945	1.75824	1.11723	0.540855	1.98788	-0.0835946	0.258477	0.620906	1.23306	0.383886	1.27099	0.930811	1.02338	1.00881	0.468472	0.257649	-0.113937	0.545195	0.191017	0.627962	1.44307	0.0438207	-0.395355	-0.03652	0.0905377	1.33869	-0.122118	-0.219089	-0.0117345	0.554471	-0.215943	-0.216956
14	0.133517	-0.161035	1.21834	1.70254	1.01636	1.6403	0.790574	1.39753	1.51853	0.684997	1.68938	-0.0641428	0.569926	0.896658	0.322335	1.12644	1.71311	2.04173	2.17223	1.58336	1.13398	0.665743	0.118374	1.82499	1.05081	1.0923	1.86276	0.202211	0.132452	0.497438	0.526917	1.41432	0.0118865	-0.16976	0.129372	1.14201	1.55712	1.55217
15	1.7296	-0.0108054	0.365107	0.685421	0.0902539	0.648718	0.426143	0.0804665	0.895014	2.19069	0.786701	0.83629	0.943514	0.939416	1.16769	0.663556	0.919292	1.38696	1.49644	1.53763	0.947173	0.715521	1.69366	1.75125	1.68179	0.767994	1.14012	1.01047	0.116425	0.737733	0.616096	2.10705	2.17782	0.724764	0.0586437	1.28896	1.92085	1.92129
16	0.0776016	-0.241102	0.0127797	1.1646	-0.124811	0.0271671	-0.1201	-0.119537	-0.162204	-0.282453	0.359579	-0.276021	0.00461015	-0.13406	0.383831	-0.0298371	0.0586953	-0.0373435	0.027919	-0.00208336	0.799923	0.333443	0.00945359	1.24874	0.370394	0.205303	0.177296	-0.0513337	0.323912	0.0593444	0.0778547	0.0723771	-0.243412	-0.161491	2.3745	2.14639	0.185551	0.187786
17	-0.229224	-0.192292	2.0176	2.41093	2.26549	2.19516	2.03591	1.73424	1.36838	0.775934	2.41733	0.0650576	0.293916	0.969524	1.83469	0.959873	1.9334	2.01941	2.02391	1.98834	1.09423	0.781082	0.0375157	1.47826	0.674189	1.52401	1.90297	0.258917	-0.635743	0.33171	0.510326	2.11077	-0.0661565	-0.217886	0.0436158	1.23079	-0.175044	-0.175343
scMerge2
	1	2	3	4	5	6	7	8	9	10	11	12	13	14	15	16	17
B cells	0.000956386	0.000430768	0.000709642	0.000893455	0.00091427	0.000163457	0.00159416	0.000478927	0.00236011	0.000598668	0.000508906	0	0.346107	0.000341962	0.000459841	0	0.000153398
CD4 T-cells	0.00150948	0.000488204	0.00267833	0.00312709	0.00161755	0.000980739	0.00876786	0.00610632	0.00372933	0.00172117	0.817534	0.00131307	0.00430328	0.0294087	0.0815451	0.000603682	0.0113514
CD8 T-cells	0.00377945	0.00126359	0.00276989	0.00513737	0.00225051	0.00103522	0.0167992	0.00862069	0.00657587	0.000898002	0.0450613	0.000187582	0.223361	0.00885682	0.857526	0.000603682	0.472618
Club cells	0.00387164	0.000157948	0.000228917	0.000446728	0.000562627	8.17283e-05	0.000615465	0.000239464	0.000756675	0.000299334	9.25283e-05	0	0.000819672	0.000102589	0.00015328	0.000301841	0
Dendritic cells	0.0059803	0.000258461	0.00171688	0.00111682	0.000773613	0.00237012	0.0012612	0.000478927	0.000198177	0.000374167	0.000740227	0.000375164	0.000819672	6.83924e-05	0.00022992	0.180501	0.00260776
Dying cells	0.00616466	0.000875896	0.0231893	0.645968	0.00105493	0.00103522	0.00782953	0.00191571	0.0041437	0.00127217	0.00458015	0	0.00553279	0.00153883	0.00260576	0.00301841	0.00214757
Endothelial cells	0.0164545	0.0126359	0.0218158	0.0187626	0.0459245	0.0164546	0.193851	0.0146073	0.788365	0.0173614	0.0185982	0.00356406	0.0514344	0.0117977	0.00942673	0.013281	0.0179475
Epithelial cells	0.734032	0.00773947	0.0186109	0.179361	0.0536606	0.00302395	0.0519009	0.0123324	0.0185926	0.00478934	0.00629193	0.00300131	0.0768443	0.00222275	0.00559473	0.0108663	0.0204019
Fibroblasts	0.0649536	0.00795486	0.0204652	0.050927	0.0517617	0.0295584	0.463193	0.023228	0.0270782	0.00987802	0.0476058	0.00393922	0.114549	0.00919878	0.0118026	0.0087534	0.0141126
Macrophages	0.0443395	0.00888819	0.751831	0.0238999	0.0414938	0.00302395	0.056986	0.0231082	0.0188989	0.32792	0.0291464	0.00675295	0.057582	0.914886	0.00820049	0.635678	0.0144194
Mast cells	0.00200495	0.000488204	0.00212893	0.00134018	0.00091427	0.000463127	0.00684075	0.000598659	0.00118906	0.000449001	0.00383993	0.971675	0.00327869	0.00287248	0.00275904	0.00482946	0.000766989
Mesenchymal cells	0.00381402	0.00156512	0.0197555	0.00580746	0.0119558	0.0037595	0.105083	0.0029933	0.0076208	0.00172117	0.00906778	0.000375164	0.0104508	0.00126526	0.000996321	0.0138847	0.00230097
Monocytes	0.0190471	0.0158379	0.026211	0.00960465	0.466559	0.00326913	0.013621	0.0342433	0.0441754	0.548305	0.00319223	0.00150066	0.0192623	0.00892521	0.00260576	0.0464835	0.00398834
Neutrophils	0.0778936	0.935744	0.0207628	0.0288139	0.295872	0.00689242	0.0363427	0.113745	0.049292	0.0532814	0.00953042	0.00600263	0.0581967	0.00201758	0.010653	0.0606701	0.011965
NK-cells	0.00368727	0.00142154	0.0792281	0.00290373	0.00344609	0.00212494	0.00335984	0.0026341	0.00958455	0.0131707	0.000879019	0	0.00553279	0.00109428	0.00237584	0.0175068	0.397914
Proliferating cells	0.0064873	0.0040205	0.00618075	0.00893455	0.009635	0.00239736	0.00906046	0.751916	0.0133139	0.0151164	0.00161925	0.000562746	0.0057377	0.00441131	0.00199264	0.00301841	0.0133456
Smooth muscle cells	0.00502391	0.000229743	0.00171688	0.0129551	0.0116042	0.923366	0.0228933	0.00275383	0.00412568	0.00284367	0.00171177	0.000750328	0.0161885	0.00099169	0.00107296	0	0.0139592
	HistoneH3(In113)	AlphaSMA(Pr141)	iNOS(Nd142)	cKIT(Nd143)	CD206(Nd144)	TTF1(Nd145)	CD16(Nd146)	CD163(Sm147)	CD14(Nd148)	CD11b(Sm149)	CD68(Nd150)	CD31(Eu151)	CD45(Sm152)	SARSCoV2S1(Eu153)	Vimentin(Sm154)	C5bC9(Gd155)	CD4(Gd156)	pSTAT3(Gd158)	CD56(Tb159)	IL6(Gd160)	CD20(Dy161)	CD8a(Dy162)	CD15(Dy163)	Arginase1(Dy164)	pCREB(Ho165)	IL1beta(Er166)	CD123(Er167)	Ki67(Er168)	CollagenTypeI(Tm169)	CD3(Er170)	CD57(Yb171)	CleavedCaspase3(Yb172)	MPO(Yb173)	Keratin818(Yb174)	MastCellTryptase(Lu175)	CD11c(Yb176)	DNA1(Ir191)	DNA2(Ir193)
1	0.400481	-0.266947	-0.0755328	0.420066	-0.236366	0.205967	-0.140378	-0.264118	-0.162681	-0.114166	-0.192049	-0.430054	-0.12127	0.2024	-0.546481	0.167763	-0.166273	0.446164	0.325619	0.315731	0.136731	-0.00839014	-0.133287	0.127156	0.0912719	-0.0149097	-0.0947738	-0.0247564	-0.595828	-0.232583	0.0433193	0.124075	-0.15773	1.07722	-0.0686178	0.014405	-0.146661	-0.146887
2	0.273634	-0.205064	-0.118133	-0.0382875	-0.155552	-0.106616	-0.12981	-0.275413	-0.180714	1.14742	0.117571	0.185312	0.0665697	-0.0500939	0.0968569	-0.144278	-0.302878	-0.130336	-0.056208	0.0330008	0.0349541	-0.00289459	1.1021	0.486819	0.211482	0.0181303	-0.116558	-0.239756	-0.37184	-0.23239	-0.153311	0.341982	1.2527	-0.0319114	-0.0936736	0.0665416	-0.444217	-0.444789
3	0.278662	-0.258264	-0.0340562	-0.00785296	0.828394	0.0579601	0.659062	0.876916	0.215646	0.0167742	0.357894	-0.285229	0.0673572	-0.125403	0.0761801	-0.0351151	0.164369	-0.221841	-0.130239	-0.00586308	-0.0804442	-0.06857	-0.166854	-0.192393	-0.126432	-0.201922	0.260376	0.128531	-0.171648	-0.196915	-0.0763016	0.355374	-0.133822	-0.212229	-0.0513282	0.104571	0.187193	0.18548
4	0.181921	-0.171004	0.0574942	0.128238	-0.139023	0.101513	-0.0530753	-0.189029	-0.107949	-0.084842	-0.0771732	-0.255192	-0.0813482	0.0317556	-0.23629	2.26856	0.101629	0.219275	0.096615	0.281476	0.0184041	-0.0231202	-0.132316	-0.00907914	0.0228407	-0.0243889	-0.0462776	-0.0570403	-0.265453	-0.207392	0.134604	0.142016	-0.142053	0.179931	-0.0644414	-0.0408835	-0.0314781	-0.0310513
5	0.196343	-0.196889	-0.163401	-0.0901789	-0.140936	-0.0583489	-0.112767	-0.139268	0.394788	0.0971605	-0.0761969	-0.193598	-0.0191374	-0.145393	-0.24638	-0.0568388	-0.134971	0.316641	0.145564	0.0986609	-0.0291844	-0.0416185	-0.0111846	0.130404	0.742764	1.08072	0.0789333	0.0489483	-0.329962	-0.180392	-0.0504496	-0.0885053	0.071183	-0.109734	-0.065294	-0.0466455	-0.0203336	-0.0208621
6	-0.313111	2.1079	0.476995	0.329531	-0.273387	0.364268	-0.0903303	-0.270687	-0.180689	-0.0852993	-0.202872	-0.409813	-0.139019	0.155467	-0.0977521	0.0464915	-0.0655775	0.209923	0.257913	0.0945324	0.0627302	-0.0127574	-0.128992	0.0796032	0.11244	0.507462	-0.0672841	0.117552	0.549694	-0.0367948	0.289965	0.0732919	-0.159476	-0.231781	-0.0579461	-0.0678145	0.270998	0.270089
7	-0.0939782	-0.103645	0.141688	0.131984	-0.076553	0.106565	-0.010918	-0.163916	-0.0250914	-0.103934	0.0624666	-0.168557	-0.045131	0.030688	0.352564	0.0820352	0.121122	0.332217	0.3449	0.166941	0.0651153	0.0132165	-0.128952	0.128174	0.0926134	0.127214	0.0696047	-0.022335	0.898044	0.110473	0.0163012	0.0184314	-0.158565	-0.201814	-0.025418	0.01099	0.226463	0.226234
8	0.130993	-0.185842	0.0574207	0.197389	-0.0240489	0.0659538	-0.00162554	-0.187681	-0.0297427	-0.164933	0.187472	0.156817	-0.0589362	0.0327898	0.105946	0.0232754	-0.101278	0.138625	0.134632	0.0824064	0.0462804	-0.0268381	-0.0822174	0.0286809	-0.0567957	0.303686	0.263021	1.86101	-0.359918	-0.137485	-0.115722	0.131064	0.364464	-0.170085	-0.0874272	-0.0394879	-0.284876	-0.284133
9	-0.0993724	-0.0736511	-6.25971e-05	-0.0552223	-0.202088	0.0420252	-0.0799715	-0.208204	0.258213	-0.0134374	-0.0724608	1.62159	-0.0313664	0.383587	0.338724	0.0517469	0.0735857	0.282286	0.225095	0.169374	0.0457352	0.0445282	-0.104636	0.114886	0.187422	0.0484649	0.595973	0.0467146	0.126053	-0.0537461	-0.00454453	-0.0200145	-0.11521	-0.14478	-0.0436641	-0.0334795	0.421776	0.422406
10	0.0424168	-0.222858	-0.152926	-0.212929	0.0108719	-0.132382	0.426394	0.578247	1.86013	0.628144	0.157247	0.138809	0.383132	0.0947431	0.190185	-0.0574156	0.156689	-0.142695	-0.0692504	-0.0980997	-0.0668977	-0.0987428	-0.247945	-0.203912	-0.0779372	-0.155277	-0.0556265	-0.0598856	-0.103094	-0.218113	-0.160276	0.228725	0.410716	-0.219354	-0.077407	0.150876	0.00133981	0.000930391
11	0.117047	-0.199514	0.0266002	0.065137	0.0205746	-0.00608417	0.0122009	-0.0626611	-0.115264	-0.297991	0.016777	-0.181034	0.417611	0.00406939	0.222556	0.0234766	2.05072	0.129668	0.105307	0.0189507	0.00583017	-0.0381121	-0.242337	-0.0622246	-0.0929025	0.048308	-0.0454898	-0.163984	0.190894	1.81719	0.00975363	-0.119205	-0.349029	-0.354106	-0.0495733	-0.0850364	0.223791	0.223899
12	0.0219517	-0.248266	-0.162232	0.854407	-0.242223	-0.150529	-0.260445	-0.169747	-0.288096	-0.425727	0.160832	-0.243286	-0.0481654	-0.234178	0.258523	-0.112618	-0.0696868	-0.25116	-0.184415	-0.197877	0.659041	0.235365	-0.0590562	0.985433	0.231804	0.00731266	0.0184981	-0.0874046	0.355607	0.0096803	-0.00675746	-0.172419	-0.32572	-0.233576	2.35243	1.95708	0.137491	0.140026
13	0.119409	-0.159871	-0.0157568	-0.00763686	-0.11146	0.0537024	-0.0497021	-0.161826	-0.0684148	-0.0927198	-0.0474893	-0.0396887	0.0359192	-0.0222302	-0.0565257	0.0208771	-0.0299835	0.0978602	0.107835	0.101134	1.80322	0.800132	0.0220188	0.304266	0.0662603	0.0225665	0.00613704	-0.0709071	-0.0804209	-0.112617	-0.0406377	-0.0136866	-0.134827	-0.135039	-0.0526734	-0.0384447	0.0921746	0.0921083
14	0.113071	-0.233476	-0.299331	-0.419664	1.43051	0.0708466	0.596623	1.95208	1.01836	-0.0530348	0.30109	-0.181279	0.106833	0.0402296	0.161683	-0.0378177	0.833577	-0.26431	-0.174581	-0.120589	-0.109948	-0.105478	-0.300154	-0.317648	-0.260277	-0.452491	0.745481	0.102571	0.524068	0.0355214	-0.146629	0.251406	-0.362055	-0.412093	-0.02394	-0.020695	0.266005	0.264412
15	0.0989543	-0.229427	0.058566	0.158529	0.0405398	0.0462189	0.0661743	-0.10473	-0.103067	-0.308215	0.0832139	-0.0554869	0.506274	0.019724	0.184718	-0.00250775	0.0355485	0.0296533	0.0718602	0.0162362	0.237911	1.29087	-0.167334	0.0797513	-0.102802	0.125428	-0.031212	-0.194237	-0.196582	2.10787	0.0324436	-0.00214135	-0.348017	-0.323708	-0.0744568	-0.103815	0.246611	0.246269
16	-0.0091006	-0.28063	-0.118461	-0.320208	0.172365	-0.112481	0.218107	0.285649	0.141277	0.879816	0.649491	-0.154635	0.474554	0.604218	0.538728	-0.0767756	0.135241	-0.41146	-0.240685	0.0131802	-0.172394	-0.0829725	-0.160173	-0.253555	-0.08398	-0.348419	-0.0781273	-0.080428	-0.354775	-0.255858	-0.152616	0.216774	-0.159721	-0.252807	0.0079995	1.99748	0.0520378	0.0504775
17	-0.148285	-0.179057	-0.0628429	-0.0625654	-0.140785	-0.0663328	0.486036	-0.239445	-0.166097	-0.0665622	-0.090784	0.305872	0.345257	0.0893718	0.100788	-0.0821704	-0.0390761	-0.0945952	0.0292492	-0.0729376	0.0412652	0.525909	-0.189882	-0.09573	-0.159499	0.01642	0.0252575	-0.252891	-0.240169	0.98897	2.26249	0.851825	-0.355196	-0.285848	-0.0892054	-0.0991049	0.0211434	0.0204871

## Sheet: Fig5e
	UMAP1	UMAP2	batch	level2	meta_severity
liu#CTGATCCGTCGCTTCT-19_5	10.4287	-0.886966	Liu_B3	NKT	Severe/Critical
stephenson#S24_ACTGTCCAGGAATGGA-1	8.06477	7.81683	Stephenson_Sanger	B	Severe/Critical
stephenson#GCGACCAGTTCACCTC-MH8919178	12.7074	1.50146	Stephenson_Ncl	CD4 T	Healthy
liu#GGTGTTATCTCCTATA-06_4	-1.00692	2.97996	Liu_B3	CD14 Mono	Severe/Critical
stephenson#BGCV01_CTGTGCTAGAACTCGG-1	11.5425	0.265139	Stephenson_Cambridge	CD8 T	Healthy
stephenson#CCCTCCTAGTGGGATC-newcastle21v2	8.42555	-2.29009	Stephenson_Ncl	NK	Severe/Critical
stephenson#S23_TGTATTCGTATCAGTC-1	7.46708	-2.27139	Stephenson_Sanger	NK	Mild/Moderate
liu#GGAACTTAGGTGCACA-15_4	8.19296	8.60271	Liu_B3	B	Severe/Critical
liu#TTCCCAGGTTCCACAA-01_2	13.153	1.56319	Liu_B2	CD4 T	Healthy
liu#TAAGCGTGTCTAGGTT-02_4	13.0624	2.31479	Liu_B3	CD4 T	Severe/Critical
liu#CAAGAAAGTGGCTCCA-07_2	13.2397	1.74711	Liu_B2	CD14 Mono	Severe/Critical
liu#TTTGCGCAGGTAGCCA-19_3	11.915	2.99431	Liu_B2	CD4 T	Severe/Critical
stephenson#GTTAAGCTCTATCCTA-MH8919329	8.05039	-2.46169	Stephenson_Ncl	NK	Severe/Critical
stephenson#S11_CTGCTGTCAAGCTGGA-1	8.69964	8.28056	Stephenson_Sanger	B	Severe/Critical
stephenson#BGCV09_GGCGACTCAACTGCGC-1	11.9687	1.59346	Stephenson_Cambridge	CD4 T	Severe/Critical
stephenson#GTCGTAACAGACGTAG-MH9143321	-0.853392	1.79118	Stephenson_Ncl	CD14 Mono	Mild/Moderate
stephenson#BGCV03_TGGTTCCCAGCTTAAC-1	0.338539	3.05965	Stephenson_Cambridge	DC	Mild/Moderate
liu#TGAGAGGAGAGGTACC-10_4	9.78706	-1.2785	Liu_B3	gdT	Severe/Critical
stephenson#AAGGTTCGTCACCTAA-MH9143424	10.1671	-0.988411	Stephenson_Ncl	NKT	Mild/Moderate
stephenson#TAGAGCTAGTGAACAT-MH8919283	10.9883	-0.0521707	Stephenson_Ncl	intermediate	Healthy
stephenson#S23_TTGAACGAGGACACCA-1	10.1831	-0.525037	Stephenson_Sanger	NKT	Severe/Critical
liu#TGCGGGTGTAGCTCCG-06_2	-1.41836	3.65179	Liu_B2	CD14 Mono	Severe/Critical
stephenson#S10_GACTGCGGTGCAGGTA-1	10.446	-0.817611	Stephenson_Sanger	CD8 T	Severe/Critical
liu#TAGTTGGAGCCCTAAT-04_2	11.9946	0.985491	Liu_B2	CD4 T	Healthy
stephenson#ACCTTTAGTCTTGCGG-MH9143272	11.2423	0.836309	Stephenson_Ncl	CD8 T	Mild/Moderate
stephenson#BGCV06_TGCGGGTAGGTCATCT-1	12.1631	2.67224	Stephenson_Cambridge	CD4 T	Severe/Critical
stephenson#CATTCGCGTTCAACCA-MH9143324	11.0524	1.15137	Stephenson_Ncl	CD8 T	Mild/Moderate
liu#GTGTTAGGTAAAGTCA-7_1	8.20051	8.69416	Liu_B1	B	Healthy
liu#CAGAATCTCAACGCTA-07_2	8.50488	8.38098	Liu_B2	B	Severe/Critical
liu#TTTGGTTTCGCCCTTA-1_1	12.2416	1.27408	Liu_B1	CD4 T	Healthy
liu#TAGTTGGGTACCAGTT-12_2	8.07343	-2.00021	Liu_B2	NK	Severe/Critical
stephenson#CGCGTTTCAGTACACT-MH9143275	8.56634	8.26833	Stephenson_Ncl	B	Mild/Moderate
stephenson#GCATACACAGACGCCT-MH9143270	11.8151	1.83184	Stephenson_Ncl	CD4 T	Mild/Moderate
stephenson#GCTGCAGAGCGCCTTG-MH8919327	7.79802	1.2578	Stephenson_Ncl	DC	Severe/Critical
liu#AGCCTAACATGACGGA-21_5	12.5871	1.73078	Liu_B3	CD4 T	Severe/Critical
stephenson#ACAGCCGTCCAATGGT-MH9143276	11.4587	-0.2375	Stephenson_Ncl	MAIT	Mild/Moderate
stephenson#CTAAGACAGGCATGGT-MH8919331	7.98564	-1.9103	Stephenson_Ncl	NK	Mild/Moderate
stephenson#GCATGCGGTTCAGACT-newcastle49	12.0757	1.56107	Stephenson_Ncl	CD4 T	Severe/Critical
stephenson#AAAGTAGGTCCGAAGA-newcastle49	-1.11324	1.58248	Stephenson_Ncl	CD14 Mono	Severe/Critical
stephenson#GAACGGAGTAAGGATT-MH9143326	-1.23764	1.70286	Stephenson_Ncl	CD14 Mono	Mild/Moderate
stephenson#BGCV07_AGTTGGTCAAAGGAAG-1	8.13842	8.00664	Stephenson_Cambridge	B	Mild/Moderate
liu#ACAGCCGAGGCATGGT-24_5	7.80418	8.41158	Liu_B3	B	Healthy
stephenson#AAAGTAGTCCCTTGCA-MH8919330	-0.482762	2.90918	Stephenson_Ncl	CD14 Mono	Mild/Moderate
liu#CCTAAAGGTCACAAGG-22_3	12.8258	1.69107	Liu_B2	CD4 T	Healthy
stephenson#CTCTACGGTAGAAGGA-MH9179823	12.1211	1.93623	Stephenson_Ncl	CD4 T	Mild/Moderate
stephenson#GGCTCGAAGTGATCGG-MH9179826	1.02359	2.556	Stephenson_Ncl	CD16 Mono	Severe/Critical
liu#TGTCCCAAGTGAAGAG-05_2	11.9453	2.07316	Liu_B2	CD4 T	Severe/Critical
liu#AGACGTTTCTGCAAGT-04_4	-1.54913	2.58934	Liu_B3	CD14 Mono	Severe/Critical
stephenson#S15_ACATGGTGTATATGAG-1	7.83829	-2.61326	Stephenson_Sanger	NK	Mild/Moderate
liu#GTCGGGTCAGTAGAGC-18_3	10.6298	-0.543657	Liu_B2	intermediate	Severe/Critical
liu#CCTTCCCCAAGCCCAC-16_4	11.7465	2.67167	Liu_B3	CD4 T	Healthy
stephenson#AGGGATGGTACTTCTT-MH9143276	-0.657623	1.93665	Stephenson_Ncl	CD14 Mono	Mild/Moderate
stephenson#GCGAGAACACTATCTT-MH8919329	8.4767	0.464989	Stephenson_Ncl	Platelet	Severe/Critical
stephenson#BGCV07_ATCACGAAGACTACAA-1	8.46068	0.61129	Stephenson_Cambridge	Platelet	Mild/Moderate
stephenson#BGCV05_ATGAGGGGTTACGTCA-1	11.9142	1.12877	Stephenson_Cambridge	CD4 T	Mild/Moderate
stephenson#S24_CACACTCTCCAAAGTC-1	10.2515	-0.230882	Stephenson_Sanger	NKT	Severe/Critical
stephenson#GACGCGTTCGCACTCT-MH8919333	10.6367	0.296542	Stephenson_Ncl	gdT	Healthy
stephenson#AACTGGTAGTCAATAG-newcastle21	7.6382	-2.44448	Stephenson_Ncl	NK	Severe/Critical
liu#CCAATCCGTTTAAGCC-09_2	7.77379	-2.69085	Liu_B2	NK	Severe/Critical
liu#AGACGTTTCATTGCCC-06_2	10.9655	-0.61015	Liu_B2	CD8 T	Severe/Critical
stephenson#BGCV12_AATCGGTGTGCTGTAT-1	7.47046	-1.59933	Stephenson_Cambridge	NK	Healthy
stephenson#CACAGTATCCTCGCAT-MH9143427	-1.40389	1.76619	Stephenson_Ncl	CD14 Mono	Mild/Moderate
liu#GCGCAACAGTTCCACA-04_2	12.091	3.17216	Liu_B2	CD4 T	Healthy
stephenson#BGCV08_TGTATTCGTGTTTGTG-1	0.288122	3.14103	Stephenson_Cambridge	DC	Severe/Critical
liu#TAGGCATTCCGCGTTT-8_1	-0.801895	2.8673	Liu_B1	CD14 Mono	Healthy
stephenson#BGCV14_AAAGATGAGGCAATTA-1	12.4895	2.07922	Stephenson_Cambridge	CD4 T	Severe/Critical
stephenson#CACCAGGAGTGTTAGA-MH9179825	-0.981123	1.7953	Stephenson_Ncl	CD14 Mono	Mild/Moderate
liu#AGTTGGTGTGTGGCTC-05_2	13.1109	1.8529	Liu_B2	CD4 T	Severe/Critical
stephenson#BGCV10_CATCAAGGTAGCGCTC-1	12.7301	1.6067	Stephenson_Cambridge	CD4 T	Mild/Moderate
liu#TCTTCGGTCTGGAGCC-20_3	12.555	2.37503	Liu_B2	CD4 T	Healthy
liu#CCGTGGATCTTGCATT-03_4	10.0454	-0.986627	Liu_B3	NKT	Severe/Critical
stephenson#CATGCCTTCAAACCGT-MH9143371	-0.774254	1.6965	Stephenson_Ncl	CD14 Mono	Mild/Moderate
stephenson#ACACCCTTCTCCAGGG-MH8919282	11.2933	-0.0820216	Stephenson_Ncl	MAIT	Healthy
stephenson#TGCGGGTAGGTGCTTT-newcastle21	8.41135	0.68352	Stephenson_Ncl	Platelet	Severe/Critical
liu#CATTCGCCAGATCTGT-05_2	11.2758	1.68015	Liu_B2	CD4 T	Severe/Critical
stephenson#BGCV12_GCATACACATTAGGCT-1	12.2692	1.79187	Stephenson_Cambridge	CD4 T	Healthy
stephenson#ACACCAATCGTGGGAA-newcastle74	12.3162	1.11651	Stephenson_Ncl	CD4 T	Healthy
liu#ACTGCTCCAGACGTAG-12_2	8.2287	-1.63579	Liu_B2	NK	Severe/Critical
liu#TGTGGTAGTCTAACGT-20_5	10.3754	-0.992573	Liu_B3	CD8 T	Severe/Critical
liu#TTAGGACCACCACGTG-07_4	12.7422	1.41819	Liu_B3	CD4 T	Healthy
stephenson#S11_AACTTTCGTACCGCTG-1	8.54191	-2.33917	Stephenson_Sanger	gdT	Severe/Critical
stephenson#BGCV03_CGCGGTACAAAGAATC-1	10.9654	3.1481	Stephenson_Cambridge	CD8 T	Mild/Moderate
stephenson#TTTGCGCTCCACGCAG-newcastle59	-0.964191	1.96454	Stephenson_Ncl	CD14 Mono	Mild/Moderate
stephenson#GCTGCGACAGGACCCT-MH9143271	11.4942	0.132575	Stephenson_Ncl	MAIT	Mild/Moderate
liu#GTGGGTCCATGGTCTA-07_4	-0.70119	3.19886	Liu_B3	CD14 Mono	Healthy
stephenson#BGCV05_CTTAACTCATGCTGGC-1	11.5566	0.961394	Stephenson_Cambridge	CD4 T	Healthy
stephenson#AGACGTTGTCTGCAAT-newcastle21v2	11.0896	2.88161	Stephenson_Ncl	CD4 T	Severe/Critical
stephenson#BGCV14_ATCACGACAATAGCGG-1	11.5098	0.745415	Stephenson_Cambridge	CD4 T	Healthy
liu#TCTTCGGAGGCACATG-08_2	8.43195	-1.43017	Liu_B2	NK	Severe/Critical
stephenson#GGATTACTCTGTCCGT-MH8919282	7.66018	-2.52374	Stephenson_Ncl	NK	Healthy
liu#CACTCCAAGGTGTGGT-1_1	10.7881	-0.352098	Liu_B1	NKT	Severe/Critical
stephenson#GCATACAAGTGAATTG-MH9143324	7.45398	-2.63188	Stephenson_Ncl	NK	Mild/Moderate
liu#GGAGCAAAGTGGACGT-5_1	-1.46273	3.52847	Liu_B1	CD14 Mono	Severe/Critical
stephenson#CCATGTCTCGTAGATC-MH8919328	0.276714	2.46293	Stephenson_Ncl	CD14 Mono	Severe/Critical
liu#GATTCAGCAAGTAGTA-12_4	12.766	1.80245	Liu_B3	CD4 T	Healthy
liu#GGCTGGTAGAATTCCC-21_5	7.7767	8.13292	Liu_B3	B	Severe/Critical
stephenson#TCGCGTTTCAAAGACA-MH9143277	-1.03275	1.96453	Stephenson_Ncl	CD14 Mono	Severe/Critical
liu#GCCTCTATCCGCGGTA-04_4	-1.57588	3.2978	Liu_B3	CD14 Mono	Severe/Critical
stephenson#GGGTTGCGTCCCTTGT-newcastle74	11.9055	2.7773	Stephenson_Ncl	CD4 T	Healthy
stephenson#GTGCGGTAGGACATTA-MH9179824	-0.587353	2.54128	Stephenson_Ncl	CD14 Mono	Mild/Moderate
liu#TGGTTAGGTTACGCGC-19_5	7.94943	8.18924	Liu_B3	B	Severe/Critical
stephenson#TCGGGACTCCTCAACC-MH9143271	-0.80546	2.23688	Stephenson_Ncl	CD14 Mono	Mild/Moderate
stephenson#BGCV05_GCATACAAGGCCCGTT-1	-0.70511	2.64581	Stephenson_Cambridge	CD14 Mono	Healthy
liu#GTACGTACATGCAATC-09_2	1.3525	2.77257	Liu_B2	CD16 Mono	Severe/Critical
liu#GTGGGTCCAAGCCCAC-21_3	12.3662	2.69397	Liu_B2	CD4 T	Severe/Critical
stephenson#S16_TGGTTAGTCTCCAACC-1	11.0399	2.90975	Stephenson_Sanger	CD4 T	Mild/Moderate
stephenson#ATCCGAATCAAAGTAG-MH9143420	11.5621	2.44146	Stephenson_Ncl	CD4 T	Mild/Moderate
stephenson#TACTTACGTGTGCGTC-MH9143426	7.6195	-2.07737	Stephenson_Ncl	NK	Mild/Moderate
liu#AAACCTGGTTACGCGC-05_2	-0.645202	3.32943	Liu_B2	CD14 Mono	Severe/Critical
stephenson#CTCTAATGTTCGTCTC-MH8919283	11.5392	2.62385	Stephenson_Ncl	CD4 T	Healthy
stephenson#BGCV01_GTGCATACACTTCGAA-1	11.7764	2.89043	Stephenson_Cambridge	CD4 T	Healthy
liu#CATCCACCACCTGGTG-09_2	11.1259	2.18711	Liu_B2	CD8 T	Severe/Critical
stephenson#GACAGAGTCAGCTTAG-MH9143277	11.0073	3.23202	Stephenson_Ncl	CD4 T	Severe/Critical
liu#CAGGTGCAGGCTAGGT-12_4	13.0722	2.42094	Liu_B3	CD4 T	Severe/Critical
liu#TATGCCCAGATCCGAG-22_5	13.1501	1.87949	Liu_B3	CD4 T	Healthy
stephenson#CGTAGCGGTCGACTAT-MH9143326	-0.828789	1.83414	Stephenson_Ncl	CD14 Mono	Mild/Moderate
liu#ATCTGCCTCGTACCGG-21_3	7.84577	8.52646	Liu_B2	B	Severe/Critical
liu#CATGACACACAGTCGC-19_5	12.3019	1.87974	Liu_B3	CD4 T	Severe/Critical
liu#GGACAAGGTACCGTAT-22_3	11.4705	1.0698	Liu_B2	CD4 T	Severe/Critical
liu#ACGGAGATCCACGAAT-07_2	8.10583	-1.87088	Liu_B2	NK	Severe/Critical
liu#AAATGCCCAGGGATTG-09_2	7.46775	-1.69218	Liu_B2	NK	Healthy
liu#GACTAACCACCATGTA-09_2	11.5725	0.0620917	Liu_B2	CD8 T	Severe/Critical
liu#TGCGGGTGTCTACCTC-08_2	11.2795	2.4152	Liu_B2	CD4 T	Severe/Critical
liu#GTAGGCCGTCCGCTGA-08_2	-0.867049	3.48122	Liu_B2	CD14 Mono	Severe/Critical
stephenson#CACCTTGAGAAGGTTT-MH8919178	11.0091	2.37282	Stephenson_Ncl	CD4 T	Healthy
stephenson#BGCV01_CTGCTGTAGTCCCACG-1	13.1778	1.9588	Stephenson_Cambridge	CD4 T	Healthy
stephenson#BGCV14_CTACATTGTTCCACTC-1	8.24768	-2.10491	Stephenson_Cambridge	NK	Mild/Moderate
stephenson#BGCV09_GCATGCGCATTACCTT-1	11.9426	1.80132	Stephenson_Cambridge	CD4 T	Healthy
stephenson#GTGAAGGTCCCTCAGT-MH8919333	0.198231	3.01121	Stephenson_Ncl	DC	Healthy
liu#GGCTCGAAGGATGGAA-07_4	-1.37377	2.46813	Liu_B3	CD14 Mono	Severe/Critical
stephenson#ATCCACCTCAATCTCT-MH9143422	7.48641	1.07035	Stephenson_Ncl	Plasma	Mild/Moderate
stephenson#BGCV12_GACAGAGTCAACACCA-1	10.5525	1.35849	Stephenson_Cambridge	CD4 T	Mild/Moderate
stephenson#S14_AGCCTAAAGCTGGAAC-1	12.139	2.19606	Stephenson_Sanger	CD4 T	Severe/Critical
stephenson#CTAGTGAGTCACAAGG-newcastle21v2	8.06655	-2.20118	Stephenson_Ncl	NK	Severe/Critical
stephenson#GTAACGTTCAGCATGT-MH9143422	9.84896	-0.919604	Stephenson_Ncl	NK	Mild/Moderate
stephenson#CAAGTTGCACCAGTTA-MH8919178	-0.0409766	2.61261	Stephenson_Ncl	CD14 Mono	Healthy
stephenson#S11_TTCCCAGCAGATGGGT-1	7.82274	-1.88013	Stephenson_Sanger	NK	Mild/Moderate
stephenson#S10_TGCACCTAGGATGGAA-1	12.8938	2.34092	Stephenson_Sanger	CD4 T	Mild/Moderate
liu#AATCGGTTCTAACTGG-24_5	13.0844	1.74681	Liu_B3	CD4 T	Severe/Critical
stephenson#CGTCACTAGTACGCCC-MH9143320	8.06999	-2.59152	Stephenson_Ncl	NK	Severe/Critical
liu#AAGGCAGCATTAGCCA-18_5	13.1837	2.31228	Liu_B3	CD4 T	Healthy
liu#CAGAATCTCTGTTGAG-07_4	12.5364	1.69468	Liu_B3	CD4 T	Healthy
stephenson#S9_CACAGGCGTTAAGACA-1	10.5138	-0.803044	Stephenson_Sanger	unassigned	Severe/Critical
liu#CCTCAGTAGATTACCC-16_2	10.5047	-0.950663	Liu_B2	NKT	Healthy
stephenson#CCTAAAGAGTCCGGTC-MH9143420	0.414578	3.01352	Stephenson_Ncl	DC	Mild/Moderate
liu#ACATGGTCATCGGAAG-17_3	11.5534	-0.335272	Liu_B2	MAIT	Healthy
stephenson#AATCGGTAGGCGATAC-MH9143324	-0.463418	2.423	Stephenson_Ncl	CD14 Mono	Mild/Moderate
stephenson#CGGGTCATCGGTTAAC-MH8919333	10.096	-0.0904532	Stephenson_Ncl	NKT	Healthy
liu#CGTCTACTCTCTTATG-09_4	10.478	-0.641772	Liu_B3	CD8 T	Healthy
stephenson#TACCTTAAGTCACGCC-MH9143427	8.46393	-1.9556	Stephenson_Ncl	NK	Mild/Moderate
liu#AAGGCAGAGGAGTCTG-24_5	7.8576	8.34646	Liu_B3	B	Healthy
liu#GGGAATGTCGTCCGTT-02_4	-0.243237	3.22981	Liu_B3	CD14 Mono	Severe/Critical
stephenson#TACTTGTTCAGGTAAA-MH9143322	-0.654731	1.83991	Stephenson_Ncl	CD14 Mono	Mild/Moderate
liu#GCGCCAACAAGCGAGT-06_2	10.9243	-0.0496625	Liu_B2	gdT	Severe/Critical
liu#GTGCAGCGTCCGTGAC-7_1	7.63031	-2.82189	Liu_B1	NK	Healthy
stephenson#CCGGGATCACACCGAC-MH9179826	-1.11	2.196	Stephenson_Ncl	CD14 Mono	Severe/Critical
stephenson#BGCV06_CTCCTAGCATTGGTAC-1	8.64136	8.24803	Stephenson_Cambridge	B	Mild/Moderate
stephenson#S9_CAGCATACAGTAACGG-1	8.25028	8.57835	Stephenson_Sanger	B	Severe/Critical
stephenson#S24_TGTGGTAAGAGTGACC-1	-0.831022	1.97537	Stephenson_Sanger	CD14 Mono	Mild/Moderate
stephenson#BGCV04_AACACGTTCTTAGAGC-1	11.536	3.28136	Stephenson_Cambridge	CD4 T	Mild/Moderate
stephenson#BGCV13_ACACCGGCAGTCGTGC-1	-0.530717	2.86247	Stephenson_Cambridge	DC	Mild/Moderate
stephenson#S11_GATGAGGTCTATCCTA-1	12.066	2.52095	Stephenson_Sanger	CD4 T	Severe/Critical
liu#CGATGTAAGCGAAGGG-12_2	10.2434	-0.803747	Liu_B2	intermediate	Severe/Critical
liu#TCAGCAAGTCACCTAA-05_4	12.7877	1.28413	Liu_B3	CD4 T	Severe/Critical
stephenson#GACGGCTAGTCAAGGC-MH8919329	10.525	-0.450373	Stephenson_Ncl	NKT	Severe/Critical
stephenson#BGCV06_AGTGTCAGTAGAAAGG-1	8.69853	8.38903	Stephenson_Cambridge	B	Severe/Critical
stephenson#GATCGTAGTGAAGGCT-MH9143323	7.72573	1.23364	Stephenson_Ncl	DC	Mild/Moderate
liu#CTCGTACGTGAGTATA-20_5	8.04485	7.9307	Liu_B3	B	Severe/Critical
liu#TACAGTGCATGACGGA-19_3	12.7395	1.59752	Liu_B2	CD4 T	Healthy
liu#GGAGCAATCCGCTGTT-15_4	11.9054	1.49605	Liu_B3	CD4 T	Severe/Critical
stephenson#GGAAAGCGTTATTCTC-MH9143271	-1.29096	2.24277	Stephenson_Ncl	CD14 Mono	Mild/Moderate
stephenson#BGCV09_GTGCTTCGTCTCTCGT-1	11.9398	2.29791	Stephenson_Cambridge	CD4 T	Mild/Moderate
liu#AAGGTTCGTGTCAATC-15_2	11.9952	1.02871	Liu_B2	CD4 T	Healthy
liu#ATGAGGGGTAAGAGAG-16_4	12.7037	1.17946	Liu_B3	CD4 T	Healthy
stephenson#TTAGGACTCGCGGATC-newcastle004v2	-1.11883	2.4409	Stephenson_Ncl	CD14 Mono	Severe/Critical
liu#AGCTTGAAGCGTAATA-13_4	-0.691095	3.17875	Liu_B3	CD14 Mono	Severe/Critical
liu#TCTGGAATCGGAAACG-09_4	12.1398	1.51904	Liu_B3	CD4 T	Severe/Critical
liu#CACATTTTCAGCGATT-02_2	12.7445	1.15174	Liu_B2	CD4 T	Severe/Critical
stephenson#TGCCCATCACCCATGG-MH9143427	0.778245	2.52062	Stephenson_Ncl	CD16 Mono	Mild/Moderate
liu#TCTATTGTCGCGTTTC-10_4	-0.265111	2.54035	Liu_B3	CD14 Mono	Severe/Critical
stephenson#AGATCTGCACCATCCT-MH9179821	10.3171	-0.325145	Stephenson_Ncl	CD8 T	Mild/Moderate
liu#AGATCTGTCCCAGGTG-23_5	11.6208	-0.317022	Liu_B3	MAIT	Severe/Critical
stephenson#GATCAGTAGTGAATTG-MH9143325	11.1764	2.04356	Stephenson_Ncl	CD4 T	Severe/Critical
stephenson#CTGTTTATCTAGCACA-MH9143325	7.68268	-1.86846	Stephenson_Ncl	NK	Severe/Critical
stephenson#AGCGTCGCAATCGGTT-MH9143423	7.72385	-2.29719	Stephenson_Ncl	NK	Mild/Moderate
stephenson#BGCV05_AAAGCAACAGATGGCA-1	9.48663	-1.12198	Stephenson_Cambridge	gdT	Mild/Moderate
stephenson#BGCV10_CACATAGTCAACACGT-1	8.2873	7.87571	Stephenson_Cambridge	B	Mild/Moderate
stephenson#S24_TCGTAGAGTAGGAGTC-1	10.6706	-0.319712	Stephenson_Sanger	NK	Severe/Critical
stephenson#GATCAGTCAGCTTAAC-MH9143274	10.7353	-0.153127	Stephenson_Ncl	gdT	Severe/Critical
liu#CACCAGGGTGACTCAT-02_4	-0.987137	2.8444	Liu_B3	CD14 Mono	Healthy
liu#TGAGGGACAAGGGTCA-04_2	11.4789	1.89082	Liu_B2	CD4 T	Severe/Critical
stephenson#GTACGTAAGCCCTAAT-MH9179821	11.0389	2.33456	Stephenson_Ncl	CD4 T	Mild/Moderate
stephenson#S11_CACTCCAGTCTTCTCG-1	10.1524	-0.375299	Stephenson_Sanger	CD8 T	Mild/Moderate
liu#GCCAAATAGAGGTTAT-3_1	-1.1071	3.66787	Liu_B1	CD14 Mono	Severe/Critical
liu#CTCGGGATCGGACAAG-18_3	10.6154	0.511935	Liu_B2	DN	Severe/Critical
stephenson#BGCV03_GTAACGTGTGCAGACA-1	11.3784	0.214877	Stephenson_Cambridge	MAIT	Mild/Moderate
stephenson#S12_GCACATAAGATCCGAG-1	7.41934	-1.94732	Stephenson_Sanger	NK	Severe/Critical
stephenson#AAGTCTGGTATAGTAG-MH8919327	10.4267	-0.298622	Stephenson_Ncl	CD8 T	Severe/Critical
liu#GAACATCCACCGGAAA-10_2	7.62958	-2.84767	Liu_B2	NK	Severe/Critical
stephenson#BGCV13_AGAGCGAAGTGAAGAG-1	11.1581	3.13965	Stephenson_Cambridge	CD4 T	Healthy
stephenson#TTTGCGCCAGATTGCT-MH8919283	11.4149	0.686277	Stephenson_Ncl	CD8 T	Healthy
stephenson#AAATGCCAGTTACCCA-newcastle21	7.52761	-2.07324	Stephenson_Ncl	NK	Severe/Critical
stephenson#AGTGAGGTCAGCGATT-MH8919176	1.35609	2.72815	Stephenson_Ncl	CD16 Mono	Healthy
stephenson#BGCV12_TGGCGCAAGTTACCCA-1	11.659	1.95599	Stephenson_Cambridge	CD4 T	Healthy
stephenson#CTTTGCGAGCGACGTA-newcastle49	-0.643573	2.75623	Stephenson_Ncl	CD16 Mono	Severe/Critical
liu#CAGCTAAGTCTTCGTC-08_4	7.54107	-2.64967	Liu_B3	NK	Severe/Critical
stephenson#CTAGCCTGTGGCTCCA-MH8919333	7.84646	7.94233	Stephenson_Ncl	B	Healthy
stephenson#BGCV09_GCGCCAACAGTGGGAT-1	7.86278	-2.04446	Stephenson_Cambridge	NK	Healthy
stephenson#CGGACTGTCAGGTAAA-newcastle21v2	12.8597	2.21013	Stephenson_Ncl	CD4 T	Severe/Critical
stephenson#GTTACAGGTATCAGTC-MH9143270	-0.489694	2.02567	Stephenson_Ncl	CD14 Mono	Mild/Moderate
stephenson#GACGGCTTCTCGGACG-MH8919332	11.3768	0.582266	Stephenson_Ncl	CD8 T	Healthy
liu#ACGCCAGCAATGTTGC-12_2	8.1554	8.74123	Liu_B2	B	Severe/Critical
stephenson#CTCGGAGCACTGCCAG-MH9143276	10.7751	2.52633	Stephenson_Ncl	CD8 T	Mild/Moderate
liu#AGCTCTCAGGCCGAAT-01_4	10.4869	-0.872242	Liu_B3	CD8 T	Severe/Critical
liu#TTATGCTAGAGTGAGA-7_1	-0.614888	3.16213	Liu_B1	CD14 Mono	Severe/Critical
stephenson#GATCGATTCTTCGAGA-MH9143326	7.84073	-1.46947	Stephenson_Ncl	CD14 Mono	Mild/Moderate
liu#TACTCGCAGTGCGATG-11_2	11.8932	2.93939	Liu_B2	CD4 T	Healthy
liu#GAACATCTCCCGACTT-09_4	-1.55014	3.49255	Liu_B3	CD14 Mono	Severe/Critical
stephenson#CTACCCACAGATTGCT-MH9143275	-1.35343	1.86436	Stephenson_Ncl	Plasma	Mild/Moderate
stephenson#CGGACACTCTTCAACT-newcastle21	10.3573	-0.392382	Stephenson_Ncl	CD8 T	Severe/Critical
stephenson#AGTCTTTTCAAACCGT-MH9143424	7.71728	-2.4175	Stephenson_Ncl	NK	Mild/Moderate
liu#GTCTCGTGTGACCAAG-14_2	0.385631	3.17661	Liu_B2	DC	Severe/Critical
stephenson#CCTTACGCAAAGGCGT-MH8919329	8.60237	-1.99277	Stephenson_Ncl	NK	Severe/Critical
liu#TTAGGCAAGCTAGTGG-04_2	8.59047	-2.02043	Liu_B2	NK	Severe/Critical
stephenson#ACCAGTAGTCAAACTC-MH8919326	-0.91231	1.94904	Stephenson_Ncl	CD14 Mono	Mild/Moderate
stephenson#BGCV10_ACGATACCACGTCTCT-1	8.23148	7.84121	Stephenson_Cambridge	B	Severe/Critical
liu#TGTGGTAAGACTCGGA-04_2	10.4494	2.35112	Liu_B2	CD4 T	Healthy
liu#CTGATAGCAAACCTAC-19_3	-1.27353	3.17365	Liu_B2	CD14 Mono	Severe/Critical
stephenson#CGACCTTAGCTGAACG-MH9143320	7.81301	-2.08108	Stephenson_Ncl	NK	Severe/Critical
liu#GGACATTAGACAGAGA-16_4	7.38293	-2.1527	Liu_B3	NK	Severe/Critical
liu#CTAAGACGTATATGGA-4_1	-1.57321	3.68175	Liu_B1	CD14 Mono	Severe/Critical
liu#GCGCAACTCGCAAACT-17_3	-1.35886	3.63841	Liu_B2	CD14 Mono	Severe/Critical
stephenson#CTTAGGAAGATCGATA-MH8919326	-0.0144845	2.34176	Stephenson_Ncl	CD14 Mono	Mild/Moderate
stephenson#ACTGTCCTCAGCGATT-MH9143420	1.25734	2.66737	Stephenson_Ncl	CD16 Mono	Mild/Moderate
liu#CGCGGTACAACACGCC-7_1	-1.3452	3.50893	Liu_B1	CD14 Mono	Severe/Critical
stephenson#GACCAATCACCTGGTG-MH9143276	7.75	1.20743	Stephenson_Ncl	DC	Mild/Moderate
stephenson#AACTGGTAGCCGGTAA-MH8919329	11.5413	2.17759	Stephenson_Ncl	CD4 T	Severe/Critical
liu#CAGCATACAATTCCTT-03_2	11.9423	2.27071	Liu_B2	CD4 T	Severe/Critical
stephenson#CTCGGAGAGTGATCGG-MH8919333	12.7914	2.35429	Stephenson_Ncl	CD4 T	Healthy
liu#TGACAACGTGCAACTT-10_4	8.34326	8.91045	Liu_B3	B	Healthy
stephenson#CGTGTCTGTAAGTTCC-MH9143327	-0.793404	1.52132	Stephenson_Ncl	CD14 Mono	Mild/Moderate
stephenson#AGAGCGAAGCTAGCCC-MH9143270	-0.587913	1.76025	Stephenson_Ncl	CD14 Mono	Mild/Moderate
stephenson#BGCV10_ACTTGTTAGCGGATCA-1	8.26357	7.72003	Stephenson_Cambridge	B	Severe/Critical
stephenson#CATATTCGTGGGTCAA-MH8919330	12.2262	1.61396	Stephenson_Ncl	CD4 T	Mild/Moderate
stephenson#BGCV01_TGCTACCAGGCGCTCT-1	12.2335	2.13293	Stephenson_Cambridge	CD4 T	Healthy
liu#ATTTCTGCAGCTTCGG-01_2	12.6782	1.17114	Liu_B2	unassigned	Healthy
stephenson#CAGATCAAGAGTCGGT-newcastle74	7.74907	1.2815	Stephenson_Ncl	DC	Healthy
stephenson#GGCTGGTAGGCAGTCA-newcastle21	7.59427	-2.62171	Stephenson_Ncl	NK	Severe/Critical
stephenson#BGCV02_TCCCGATTCCCTTGCA-1	9.95424	-0.264314	Stephenson_Cambridge	NKT	Healthy
stephenson#S11_CGGTTAACATTGGTAC-1	8.36802	0.778555	Stephenson_Sanger	Platelet	Severe/Critical
stephenson#TACTCATGTAATAGCA-MH8919282	7.91468	-2.50153	Stephenson_Ncl	NK	Healthy
stephenson#GGCAATTGTCCAACTA-MH9143427	10.3711	-0.22702	Stephenson_Ncl	CD8 T	Mild/Moderate
liu#GGCAATTAGTTGTAGA-13_2	8.56559	-2.10425	Liu_B2	NK	Severe/Critical
stephenson#TGGGCGTCACCCATTC-MH8919328	-0.695875	2.11703	Stephenson_Ncl	CD14 Mono	Severe/Critical
liu#TTAGTTCCAACGATGG-02_2	1.37425	2.78833	Liu_B2	CD16 Mono	Healthy
liu#CACCACTGTTATCCGA-24_3	10.6944	-0.421172	Liu_B2	CD8 T	Severe/Critical
liu#TGGCCAGTCTGGCGAC-1_1	11.9734	3.17457	Liu_B1	CD4 T	Severe/Critical
liu#CGTAGCGAGGGCATGT-19_5	13.0135	2.45236	Liu_B3	CD4 T	Severe/Critical
liu#CCGTGGAGTGGTCCGT-5_1	8.20644	8.81974	Liu_B1	B	Mild/Moderate
stephenson#AACTCCCAGCAACGGT-newcastle74	9.34026	-1.41985	Stephenson_Ncl	NK	Healthy
liu#TCGGGACCACGTCAGC-10_4	12.8407	1.26235	Liu_B3	CD4 T	Severe/Critical
liu#TATTACCAGCGAGAAA-08_4	7.78725	1.30153	Liu_B3	DC	Healthy
liu#CAGTCCTCATGGTCAT-11_4	13.1861	1.74714	Liu_B3	CD4 T	Severe/Critical
liu#ATGAGGGGTGCTTCTC-22_5	12.5419	1.24599	Liu_B3	CD4 T	Healthy
stephenson#CATCAAGCACCAGTTA-MH9143424	10.3988	-0.778046	Stephenson_Ncl	CD8 T	Mild/Moderate
stephenson#BGCV06_ACGGGCTAGGGAACGG-1	8.03023	7.91687	Stephenson_Cambridge	B	Severe/Critical
liu#CTGATAGCATCCAACA-12_2	10.3787	-0.775112	Liu_B2	CD8 T	Severe/Critical
stephenson#BGCV06_AGCGTCGTCTATCCCG-1	12.8314	1.95706	Stephenson_Cambridge	CD4 T	Mild/Moderate
stephenson#BGCV04_AGCGTCGGTACGACCC-1	12.2157	2.41549	Stephenson_Cambridge	CD4 T	Mild/Moderate
liu#TACGGGCAGGCTAGCA-07_2	8.09076	8.84709	Liu_B2	B	Severe/Critical
stephenson#ATCTGCCCAGCATGAG-MH9143275	7.42729	0.962073	Stephenson_Ncl	Plasma	Mild/Moderate
stephenson#BGCV01_CAGCTGGAGGTGACCA-1	12.4014	1.72761	Stephenson_Cambridge	CD4 T	Healthy
liu#GCCAAATAGTTAGCGG-15_2	11.8647	3.19016	Liu_B2	CD4 T	Severe/Critical
liu#TGCGTGGGTGCTAGCC-8_1	8.12182	8.86943	Liu_B1	B	Healthy
stephenson#GAAACTCAGATGGGTC-MH8919330	10.9048	2.21737	Stephenson_Ncl	CD4 T	Mild/Moderate
liu#GTAGGCCGTAGGGTAC-07_4	-1.19123	3.46173	Liu_B3	CD14 Mono	Severe/Critical
stephenson#GCCAAATAGCGTGAAC-MH9143271	10.8619	2.29911	Stephenson_Ncl	CD4 T	Mild/Moderate
stephenson#S14_CAAGTTGGTAGTAGTA-1	11.4279	3.21501	Stephenson_Sanger	CD4 T	Severe/Critical
stephenson#GGCGACTCAATGGAAT-MH9143271	-0.546187	2.1861	Stephenson_Ncl	CD14 Mono	Mild/Moderate
stephenson#TTCTTAGCAATGGATA-MH9143277	8.10394	8.07058	Stephenson_Ncl	B	Severe/Critical
stephenson#S13_TACCTATAGGTTCCTA-1	-0.786837	2.78259	Stephenson_Sanger	CD14 Mono	Severe/Critical
liu#ATGTGTGAGGGCTCTC-1_1	7.88131	-2.70687	Liu_B1	NK	Severe/Critical
liu#GGCCGATAGGACACCA-24_3	12.6436	1.5619	Liu_B2	CD4 T	Healthy
liu#GCTTCCAGTACTCTCC-06_4	11.6457	2.49752	Liu_B3	CD4 T	Severe/Critical
stephenson#GTTAAGCGTAAAGTCA-MH9179821	8.53464	8.34091	Stephenson_Ncl	B	Mild/Moderate
stephenson#TACTTGTAGATCACGG-newcastle21v2	-0.891829	2.34775	Stephenson_Ncl	CD14 Mono	Severe/Critical
stephenson#GTGTGCGCACCAGTTA-MH8919333	7.69341	-1.3432	Stephenson_Ncl	NK	Healthy
stephenson#TCGGTAAGTTATGTGC-MH9143277	10.493	0.163706	Stephenson_Ncl	NK	Severe/Critical
liu#ACACCCTCAACGCACC-09_4	11.8388	2.60435	Liu_B3	CD4 T	Severe/Critical
stephenson#S15_CCTTCGATCAGTACGT-1	8.27334	-2.42292	Stephenson_Sanger	NK	Mild/Moderate
stephenson#BGCV12_CGTAGCGAGGGATCTG-1	0.281327	3.2044	Stephenson_Cambridge	DC	Healthy
liu#GTTACAGGTTGCGTTA-11_2	11.5338	3.05058	Liu_B2	CD8 T	Severe/Critical
stephenson#S12_CCACGGAGTTATCGGT-1	12.4754	2.33243	Stephenson_Sanger	CD4 T	Severe/Critical
stephenson#CTAGCCTGTGACTACT-newcastle59	-0.803573	1.83218	Stephenson_Ncl	CD14 Mono	Mild/Moderate
liu#CCGTTCAGTGTCTGAT-02_2	11.7109	1.59048	Liu_B2	CD4 T	Severe/Critical
liu#GCAGCCAAGCCATCGC-09_4	12.7022	1.3986	Liu_B3	CD4 T	Healthy
liu#CTAGTGATCACGGTTA-19_3	10.7542	0.110265	Liu_B2	gdT	Severe/Critical
liu#GTTCATTGTACACCGC-01_4	8.50074	0.633348	Liu_B3	Platelet	Severe/Critical
stephenson#GTGTTAGTCAAGCCTA-MH8919179	10.567	-0.572411	Stephenson_Ncl	NKT	Healthy
stephenson#GACGCGTGTATTCGTG-MH9143270	-0.213367	2.02839	Stephenson_Ncl	CD14 Mono	Mild/Moderate
stephenson#TGAGAGGGTGGTCTCG-MH9143270	-0.0737618	2.08284	Stephenson_Ncl	CD14 Mono	Mild/Moderate
stephenson#CTCTGGTAGTGAAGAG-MH8919330	-0.489583	2.61792	Stephenson_Ncl	CD14 Mono	Mild/Moderate
liu#TCTCATAAGCGATTCT-2_1	13.1478	2.25821	Liu_B1	CD4 T	Healthy
stephenson#ACTGTCCTCCAGAAGG-MH9143427	-1.06073	1.46826	Stephenson_Ncl	CD14 Mono	Mild/Moderate
stephenson#TGCACCTCAGATCTGT-MH8919326	-1.26725	1.8132	Stephenson_Ncl	CD14 Mono	Mild/Moderate
stephenson#TGGCTGGTCGTCGTTC-MH9143427	-0.948096	1.97056	Stephenson_Ncl	CD14 Mono	Mild/Moderate
stephenson#ACTGCTCCATACTACG-newcastle74	-0.333798	2.84081	Stephenson_Ncl	CD14 Mono	Healthy
stephenson#GAACGGAAGGAGTAGA-MH9143423	7.99819	-2.11557	Stephenson_Ncl	NK	Mild/Moderate
liu#CAGTCCTCAACACCCG-08_2	10.1661	-1.11755	Liu_B2	NK	Healthy
stephenson#CGCTGGAGTTGTCGCG-MH9143320	-0.868558	1.74145	Stephenson_Ncl	CD14 Mono	Severe/Critical
liu#ATAGACCTCTTAGAGC-19_3	12.5899	1.6811	Liu_B2	CD4 T	Healthy
stephenson#S11_CCGTACTGTCTCCATC-1	8.48168	-2.15732	Stephenson_Sanger	NK	Mild/Moderate
liu#CATCGGGTCCTATTCA-03_4	8.33538	8.693	Liu_B3	B	Healthy
stephenson#GTGTTAGAGTTAGCGG-MH9143320	8.10472	-2.13677	Stephenson_Ncl	NK	Severe/Critical
stephenson#BGCV09_CTAAGACAGGCTACGA-1	11.9649	1.55602	Stephenson_Cambridge	CD4 T	Healthy
stephenson#TGGCCAGCACCAACCG-newcastle74	7.97895	-2.54898	Stephenson_Ncl	NK	Healthy
stephenson#GTAACTGCATCCCATC-MH8919178	11.4169	-0.293722	Stephenson_Ncl	MAIT	Healthy
stephenson#TATTACCTCACATGCA-MH9143277	10.0356	-0.789555	Stephenson_Ncl	CD8 T	Severe/Critical
stephenson#CCTAGCTAGTGCAAGC-MH8919326	7.77916	-1.57277	Stephenson_Ncl	NK	Mild/Moderate
liu#GGGTTGCAGTGCGATG-21_5	13.075	2.26913	Liu_B3	CD4 T	Severe/Critical
liu#GAAATGAAGCGTTGCC-16_2	11.874	3.17352	Liu_B2	CD4 T	Severe/Critical
liu#ATAACGCCAAGGACTG-22_5	12.7005	1.27478	Liu_B3	intermediate	Severe/Critical
stephenson#CTACACCGTTACGCGC-MH9143421	-1.10445	1.73773	Stephenson_Ncl	CD14 Mono	Mild/Moderate
liu#CATGACAGTTCGAATC-24_5	11.7533	0.84528	Liu_B3	CD8 T	Severe/Critical
stephenson#S23_GTGTGCGTCACAAACC-1	10.6727	0.388006	Stephenson_Sanger	CD8 T	Mild/Moderate
stephenson#TATCAGGCACCTCGTT-MH9143327	11.6693	1.88054	Stephenson_Ncl	CD4 T	Mild/Moderate
stephenson#BGCV14_GTGTGCGGTGTGGTTT-1	10.9878	-0.263489	Stephenson_Cambridge	gdT	Healthy
stephenson#S23_CCTTACGCACGACGAA-1	-0.37871	1.79316	Stephenson_Sanger	CD14 Mono	Mild/Moderate
liu#CGTCAGGCACACAGAG-08_4	-0.81876	2.09515	Liu_B3	CD14 Mono	Severe/Critical
stephenson#S9_GTTTCTAGTAAGGATT-1	8.36742	8.45453	Stephenson_Sanger	B	Severe/Critical
stephenson#TTGTAGGGTCTTCGTC-MH9143371	-1.11104	1.53665	Stephenson_Ncl	CD14 Mono	Mild/Moderate
stephenson#CATCAAGGTGTATGGG-MH9143424	9.98569	-0.222188	Stephenson_Ncl	NKT	Mild/Moderate
stephenson#CTCTAATGTTCCAACA-MH9143270	0.871349	2.48012	Stephenson_Ncl	CD16 Mono	Mild/Moderate
stephenson#BGCV01_GACGCGTCATCTACGA-1	11.4999	2.1842	Stephenson_Cambridge	CD4 T	Healthy
liu#CACATAGAGTGAAGAG-09_2	11.7542	3.14634	Liu_B2	CD4 T	Severe/Critical
liu#CCGTTCAGTGGGTCAA-3_1	-1.37676	3.60974	Liu_B1	CD14 Mono	Severe/Critical
stephenson#TTATGCTGTGTTTGTG-MH9143371	-0.282084	1.70381	Stephenson_Ncl	CD16 Mono	Mild/Moderate
liu#TACCTATTCGCAAACT-21_5	12.7772	1.43234	Liu_B3	CD4 T	Severe/Critical
liu#ACGAGGAAGGTGTTAA-20_5	12.4271	1.72486	Liu_B3	CD4 T	Severe/Critical
liu#TCCCGATAGTGGTCCC-12_2	12.6974	1.86733	Liu_B2	CD8 T	Healthy
stephenson#AACTCTTGTCATATGC-MH9143320	7.52533	-1.84496	Stephenson_Ncl	NK	Severe/Critical
liu#CACACTCCACAACGCC-13_2	7.84853	1.306	Liu_B2	DC	Severe/Critical
liu#CGACCTTGTGAGGCTA-08_2	8.17507	8.83176	Liu_B2	B	Severe/Critical
stephenson#ACGAGGAAGGATGTAT-MH9143276	-0.0460552	2.02421	Stephenson_Ncl	CD14 Mono	Mild/Moderate
stephenson#TAGACCACATATGAGA-MH9143277	8.59512	8.34001	Stephenson_Ncl	B	Severe/Critical
stephenson#CGAATGTAGACCCACC-MH9143320	7.99178	-2.27744	Stephenson_Ncl	NK	Severe/Critical
liu#AAGACCTTCGAGCCCA-10_2	12.4416	2.29464	Liu_B2	CD4 T	Severe/Critical
liu#CCTTACGCAAGTAATG-17_5	12.9568	1.72482	Liu_B3	CD4 T	Severe/Critical
stephenson#CACATAGCATAAGACA-MH9143322	8.23042	8.56115	Stephenson_Ncl	B	Mild/Moderate
liu#ACTTGTTAGCCGGTAA-21_5	12.4521	1.66117	Liu_B3	CD4 T	Healthy
stephenson#S10_TAGTGGTGTATCAGTC-1	10.966	1.6661	Stephenson_Sanger	Platelet	Severe/Critical
liu#TTGACTTGTTAGTGGG-03_2	10.962	2.89939	Liu_B2	CD8 T	Severe/Critical
liu#ATCCACCCATGTCCTC-17_5	12.9077	1.48052	Liu_B3	CD4 T	Severe/Critical
stephenson#GTGAAGGGTCACCCAG-newcastle74	11.1346	-0.208736	Stephenson_Ncl	CD8 T	Healthy
stephenson#BGCV14_GTTAAGCTCAAAGACA-1	12.8177	2.2409	Stephenson_Cambridge	CD4 T	Mild/Moderate
liu#TACACGAAGAGTCGGT-09_4	13.1321	1.7257	Liu_B3	CD4 T	Healthy
stephenson#TTGAACGCAGTGGAGT-MH9143274	10.6533	2.74289	Stephenson_Ncl	CD4 T	Severe/Critical
liu#CTGTGCTTCATAGCAC-06_4	13.0168	1.37084	Liu_B3	CD4 T	Healthy
stephenson#TAGCCGGTCCAAAGTC-MH9143424	8.44152	-1.87799	Stephenson_Ncl	NK	Mild/Moderate
liu#CACCTTGAGTCGTACT-13_2	-0.87687	3.29643	Liu_B2	CD14 Mono	Severe/Critical
stephenson#AGTGAGGTCAGCAACT-MH9143275	-1.20454	1.93195	Stephenson_Ncl	CD14 Mono	Mild/Moderate
stephenson#GTACTTTAGATGCCAG-newcastle65	11.8363	1.03028	Stephenson_Ncl	CD4 T	Healthy
stephenson#ACACCGGCAGGAATCG-MH9143275	-1.26936	1.82113	Stephenson_Ncl	CD14 Mono	Mild/Moderate
stephenson#S24_CCATGTCAGGACAGCT-1	11.4727	2.82039	Stephenson_Sanger	CD4 T	Severe/Critical
stephenson#CGTTAGAGTACGACCC-MH9143421	8.35212	-1.78559	Stephenson_Ncl	NK	Mild/Moderate
liu#TAGTTGGCAACGATCT-19_5	-1.5608	3.00472	Liu_B3	CD14 Mono	Severe/Critical
liu#GGCGACTGTTCCAACA-09_2	8.09283	8.33207	Liu_B2	B	Severe/Critical
stephenson#BGCV08_TGCCCATCATACGCTA-1	12.7879	1.40036	Stephenson_Cambridge	CD4 T	Mild/Moderate
liu#AACTCTTGTAGCTTGT-24_5	10.5045	-0.853575	Liu_B3	NKT	Severe/Critical
liu#ACACTGAAGCCACGTC-14_2	8.0953	-1.94293	Liu_B2	NK	Severe/Critical
stephenson#ATTGGTGTCTACGAGT-MH9143270	0.0401775	2.14268	Stephenson_Ncl	CD16 Mono	Mild/Moderate
liu#TCTGGAACAGCTATTG-15_4	9.78418	-1.32813	Liu_B3	CD8 T	Severe/Critical
liu#CGTTCTGAGAAACGAG-03_4	9.86513	-1.25718	Liu_B3	CD8 T	Severe/Critical
liu#CTCGTACGTATAGGTA-2_1	-1.36546	3.48081	Liu_B1	CD14 Mono	Severe/Critical
stephenson#TCCACACCAGTCACTA-MH9143323	11.4197	1.94336	Stephenson_Ncl	CD4 T	Mild/Moderate
liu#TCGCGTTCAGTTCATG-01_4	-1.20194	3.38082	Liu_B3	CD14 Mono	Severe/Critical
liu#GGGCACTAGATCCCGC-17_3	1.29116	2.70794	Liu_B2	CD16 Mono	Healthy
stephenson#GTTCATTGTCACAAGG-MH9143371	10.6823	0.91663	Stephenson_Ncl	CD8 T	Mild/Moderate
stephenson#AGTAGTCCACAAGTAA-MH9143270	7.44832	-1.56084	Stephenson_Ncl	NK	Mild/Moderate
stephenson#BGCV12_AGATTGCTCCAAAGTC-1	7.95252	-2.69773	Stephenson_Cambridge	NK	Mild/Moderate
stephenson#ACATACGCAATGAAAC-MH9143272	10.8628	2.55035	Stephenson_Ncl	CD8 T	Mild/Moderate
liu#CGGGTCACATTGGTAC-17_5	1.34151	2.76603	Liu_B3	CD16 Mono	Healthy
liu#GTAGGCCCACTAAGTC-18_5	11.6465	-0.329585	Liu_B3	MAIT	Healthy
liu#TTCTACACACATCCAA-24_5	10.5041	-0.70297	Liu_B3	NKT	Healthy
stephenson#S12_AAGACCTAGAGCCCAA-1	8.17537	-2.25727	Stephenson_Sanger	NK	Mild/Moderate
stephenson#CAGCATAGTCCATGAT-newcastle74	8.09308	-2.43714	Stephenson_Ncl	NK	Healthy
liu#GCCTCTAAGACGCAAC-14_2	-0.597892	3.21172	Liu_B2	CD14 Mono	Severe/Critical
stephenson#BGCV01_GACTAACGTTACGCGC-1	11.2879	1.6155	Stephenson_Cambridge	CD4 T	Healthy
stephenson#ACGCAGCTCCATGAGT-MH9143325	-0.905229	1.44138	Stephenson_Ncl	CD14 Mono	Severe/Critical
stephenson#ACTTGTTTCCGGCACA-MH9143323	-0.313649	1.92808	Stephenson_Ncl	CD14 Mono	Mild/Moderate
stephenson#CTCTGGTGTCCGAACC-MH8919329	12.6299	1.71755	Stephenson_Ncl	CD4 T	Severe/Critical
liu#CAAGAAAAGCAGACTG-03_4	12.8518	1.28843	Liu_B3	CD4 T	Severe/Critical
stephenson#AGAATAGAGCACAGGT-MH8919327	8.20374	7.77432	Stephenson_Ncl	B	Severe/Critical
liu#GTTTCTACATGCTGGC-04_2	7.6554	-2.61997	Liu_B2	NK	Severe/Critical
stephenson#TGTATTCCAATCGAAA-MH8919329	-1.26505	1.74896	Stephenson_Ncl	CD14 Mono	Severe/Critical
stephenson#BGCV03_GACGTGCGTGTGTGCC-1	8.48099	8.69224	Stephenson_Cambridge	B	Severe/Critical
liu#GTGAAGGGTATAGGTA-15_2	11.392	2.82814	Liu_B2	CD4 T	Healthy
stephenson#GTGTTAGGTTACGCGC-MH9143427	-1.22051	2.17215	Stephenson_Ncl	CD14 Mono	Mild/Moderate
liu#CATCCACCAAGCTGAG-11_2	-1.06093	3.0043	Liu_B2	CD14 Mono	Severe/Critical
liu#CAGCTGGTCTCCCTGA-12_4	7.99628	-2.4544	Liu_B3	NK	Severe/Critical
stephenson#GTTCGGGTCCGAATGT-MH8919330	-0.774346	3.24118	Stephenson_Ncl	CD14 Mono	Mild/Moderate
liu#CACACTCTCATGCAAC-2_1	7.51999	-2.51992	Liu_B1	NK	Severe/Critical
liu#GGTGCGTCAGCGTTCG-23_5	11.919	2.37392	Liu_B3	CD8 T	Healthy
stephenson#TCTCATATCAACACCA-newcastle74	8.46853	8.30132	Stephenson_Ncl	B	Healthy
liu#TTGGAACAGGATGGTC-3_1	-0.954293	2.78022	Liu_B1	CD14 Mono	Healthy
liu#AGCCTAATCACAACGT-5_1	8.1691	8.02545	Liu_B1	B	Severe/Critical
liu#AACTGGTTCAGCTGGC-15_2	11.6863	3.22483	Liu_B2	CD4 T	Severe/Critical
stephenson#ACGATGTTCAGCGATT-MH8919331	8.18868	8.35031	Stephenson_Ncl	B	Mild/Moderate
stephenson#AAACGGGAGACAAAGG-MH8919177	8.29196	8.62523	Stephenson_Ncl	B	Healthy
liu#TCCACACGTAGCCTAT-8_1	13.1255	2.15865	Liu_B1	CD4 T	Healthy
liu#TCGAGGCGTATTCGTG-21_5	12.8742	1.61283	Liu_B3	CD4 T	Severe/Critical
liu#TTAGTTCGTCCGAAGA-14_2	11.8323	2.22506	Liu_B2	CD4 T	Severe/Critical
stephenson#GAACGGATCATTGCCC-MH9143272	11.1557	1.1134	Stephenson_Ncl	CD8 T	Mild/Moderate
liu#TTCTCAAAGGCTAGGT-14_4	10.3794	-0.913687	Liu_B3	intermediate	Severe/Critical
liu#CGAGAAGTCCGCGCAA-10_2	12.2586	1.74191	Liu_B2	CD4 T	Healthy
stephenson#AAGCCGCAGAGCTGGT-MH9143426	7.74299	-2.28948	Stephenson_Ncl	NK	Mild/Moderate
stephenson#S23_GGGACCTAGTAGCCGA-1	10.8134	2.77514	Stephenson_Sanger	CD8 T	Mild/Moderate
liu#GGACAGACATGCATGT-23_3	12.2524	2.22863	Liu_B2	CD4 T	Healthy
stephenson#TGGCCAGCAAGCCATT-MH8919333	11.2291	2.81396	Stephenson_Ncl	CD4 T	Healthy
stephenson#BGCV09_TTTGGTTCAGATCGGA-1	12.2392	2.68021	Stephenson_Cambridge	CD4 T	Severe/Critical
liu#CTAAGACAGTGGGCTA-3_1	11.6177	2.90845	Liu_B1	CD4 T	Severe/Critical
liu#TTAGGACGTTCGTTGA-22_3	10.7828	-0.328389	Liu_B2	CD4 T	Severe/Critical
liu#CGTTCTGCACATCCAA-11_4	12.8659	2.39418	Liu_B3	CD4 T	Severe/Critical
stephenson#CGGAGCTGTAGAAAGG-MH9143426	8.51241	0.853208	Stephenson_Ncl	Platelet	Mild/Moderate
stephenson#BGCV04_AGATCTGTCAGCTGGC-1	11.3823	1.74505	Stephenson_Cambridge	CD4 T	Healthy
stephenson#S12_GGCTCGATCGTTACAG-1	10.4174	-0.419389	Stephenson_Sanger	intermediate	Mild/Moderate
liu#CTTAGGAAGGAGTCTG-23_3	11.0699	-0.345325	Liu_B2	CD8 T	Severe/Critical
stephenson#GCGCGATTCAGTGCAT-MH9143323	-1.06255	1.74962	Stephenson_Ncl	CD14 Mono	Mild/Moderate
stephenson#BGCV02_ATCATCTCACCAGGTC-1	7.79604	-1.62204	Stephenson_Cambridge	NK	Mild/Moderate
stephenson#BGCV10_CACATTTAGCTCTCGG-1	8.27408	7.74783	Stephenson_Cambridge	B	Severe/Critical
stephenson#TACCTTAAGAAGGTGA-MH9143272	8.27981	8.42988	Stephenson_Ncl	B	Mild/Moderate
liu#CCGTTCACAGAAGCAC-2_1	11.7115	-0.266358	Liu_B1	MAIT	Healthy
liu#TTATGCTAGGCACATG-17_3	8.05813	7.97639	Liu_B2	B	Severe/Critical
stephenson#S12_CCTCAGTTCTTCTGGC-1	12.619	1.27133	Stephenson_Sanger	CD4 T	Severe/Critical
stephenson#BGCV06_TAAGTGCGTAGGACAC-1	11.7181	2.61892	Stephenson_Cambridge	CD4 T	Mild/Moderate
liu#GATCAGTTCAATACCG-17_5	12.9127	1.76967	Liu_B3	CD4 T	Healthy
liu#ATTTCTGTCGCAAGCC-05_4	11.4763	2.79801	Liu_B3	CD4 T	Severe/Critical
stephenson#S10_ACCTTTATCAATACCG-1	7.95795	0.822487	Stephenson_Sanger	HSPC	Mild/Moderate
stephenson#GCAAACTCAAGCCTAT-MH8919333	12.7072	1.94884	Stephenson_Ncl	CD4 T	Healthy
liu#CGTGTCTTCCAAGCCG-09_4	-1.48834	3.49046	Liu_B3	CD14 Mono	Severe/Critical
liu#CTCTAATCAAGCCATT-07_4	11.6754	-0.327751	Liu_B3	MAIT	Severe/Critical
liu#CCTTCGATCATGTGGT-01_2	-0.639375	3.51181	Liu_B2	CD14 Mono	Severe/Critical
stephenson#GAACCTACATTACCTT-MH8919331	11.0156	2.24941	Stephenson_Ncl	CD4 T	Mild/Moderate
stephenson#TATGCCCTCGTCCGTT-MH8919178	0.283773	3.2268	Stephenson_Ncl	DC	Healthy
liu#GGAGCAACAGACGCTC-19_5	12.471	1.09276	Liu_B3	CD4 T	Severe/Critical
stephenson#CTCGTCATCGGCATCG-MH8919332	11.7034	1.75539	Stephenson_Ncl	CD4 T	Healthy
stephenson#BGCV10_TGAGGGACACAACGTT-1	10.7732	0.108561	Stephenson_Cambridge	NKT	Healthy
stephenson#TAAGAGACAGCTGTTA-MH9143422	8.62008	-2.01451	Stephenson_Ncl	NK	Mild/Moderate
liu#TACCTTAAGTATCGAA-09_4	10.3296	-1.00726	Liu_B3	gdT	Severe/Critical
stephenson#BGCV04_ACGGAGACAAAGTGCG-1	7.81859	-2.1631	Stephenson_Cambridge	NK	Healthy
liu#CTGGTCTGTTATCCGA-08_4	10.0571	-0.618251	Liu_B3	CD8 T	Severe/Critical
liu#CAAGAAACAGGTGGAT-03_2	-0.837265	3.25708	Liu_B2	CD14 Mono	Healthy
liu#CGTCACTCATTCTCAT-17_3	11.0445	3.11856	Liu_B2	CD8 T	Healthy
stephenson#GCGCAACTCGACAGCC-MH9179823	11.8578	1.41179	Stephenson_Ncl	CD4 T	Mild/Moderate
stephenson#CTCGGAGGTGTTGGGA-MH8919178	-0.865634	2.62218	Stephenson_Ncl	CD14 Mono	Healthy
liu#CACAGGCCAATCGAAA-20_5	7.89961	8.22099	Liu_B3	B	Severe/Critical
liu#AACTCCCCAATCACAC-12_4	11.6435	0.532969	Liu_B3	CD8 T	Severe/Critical
liu#CGTTCTGGTTCGCTAA-09_2	7.89368	7.92585	Liu_B2	intermediate	Severe/Critical
liu#CTGAAGTTCCGCGTTT-19_5	12.8364	1.25865	Liu_B3	intermediate	Severe/Critical
stephenson#BGCV03_CCCAATCGTTATCCGA-1	10.0689	-0.436764	Stephenson_Cambridge	NKT	Mild/Moderate
stephenson#AGGCCACCAAGAAGAG-MH9143323	7.48362	-2.31322	Stephenson_Ncl	NK	Mild/Moderate
liu#GCACATATCTACGAGT-08_2	12.4008	1.09094	Liu_B2	CD4 T	Healthy
stephenson#TTCTCAATCCAATGGT-MH8919326	8.25406	0.638775	Stephenson_Ncl	Platelet	Mild/Moderate
liu#AGATTGCTCACCGTAA-13_4	12.8999	2.34173	Liu_B3	CD4 T	Healthy
liu#CACTCCATCGCCGTGA-23_3	8.0003	8.52355	Liu_B2	B	Severe/Critical
liu#GTACTCCAGATGCCTT-4_1	7.99348	-1.81315	Liu_B1	NK	Severe/Critical
liu#CTTAGGATCACAAACC-14_4	13.0321	1.66339	Liu_B3	CD4 T	Severe/Critical
stephenson#CTCGTACTCTTGTCAT-MH9143426	11.8437	2.50318	Stephenson_Ncl	CD4 T	Mild/Moderate
liu#GAGCAGACAGCTCGAC-08_2	-0.620276	3.22849	Liu_B2	CD14 Mono	Healthy
stephenson#GCTGGGTCACGTAAGG-MH9143424	10.4839	-0.633752	Stephenson_Ncl	CD8 T	Mild/Moderate
stephenson#GCTTGAACACCAGGTC-MH8919332	12.5658	2.50323	Stephenson_Ncl	CD4 T	Healthy
stephenson#TACTCGCTCTCTAAGG-MH8919326	7.74084	-1.77908	Stephenson_Ncl	NK	Mild/Moderate
stephenson#BGCV14_AGATCTGCAAGTACCT-1	8.13954	-1.92028	Stephenson_Cambridge	NK	Mild/Moderate
stephenson#TAAGAGAAGCAGGTCA-MH9143321	8.54535	8.76866	Stephenson_Ncl	B	Mild/Moderate
liu#AGAGTGGAGTCCATAC-05_4	12.634	2.58905	Liu_B3	CD4 T	Healthy
liu#TTCTTAGGTCTACCTC-02_2	8.06808	8.75661	Liu_B2	B	Severe/Critical
stephenson#BGCV06_CACATAGAGCCTCGTG-1	12.4888	2.24284	Stephenson_Cambridge	CD4 T	Mild/Moderate
stephenson#GGAATAACAAGTCTAC-newcastle74	8.4466	-1.84329	Stephenson_Ncl	NK	Healthy
liu#TACGGATCATAGTAAG-5_1	-0.916474	2.8121	Liu_B1	CD14 Mono	Healthy
stephenson#CGACCTTTCCATTCTA-newcastle74	11.2736	2.87221	Stephenson_Ncl	CD4 T	Healthy
liu#CGCTTCAAGTGTCCCG-19_5	12.2435	2.08569	Liu_B3	CD4 T	Healthy
stephenson#CGTTCTGAGGCATTGG-MH9143427	11.0342	0.313365	Stephenson_Ncl	CD8 T	Mild/Moderate
stephenson#TACTTACCAATAACGA-MH9143327	10.3864	-0.264834	Stephenson_Ncl	CD8 T	Mild/Moderate
stephenson#CGGCTAGCATGGTTGT-MH9143323	8.02155	-2.34297	Stephenson_Ncl	NK	Mild/Moderate
liu#TTCCCAGGTGCGGTAA-12_2	7.63831	-2.17147	Liu_B2	NK	Severe/Critical
liu#AACCGCGAGTAGCGGT-13_2	10.6888	-0.0440079	Liu_B2	gdT	Severe/Critical
stephenson#TCAGCTCAGCCTATGT-newcastle21v2	-0.900301	3.05786	Stephenson_Ncl	CD14 Mono	Severe/Critical
stephenson#GGTGTTACATCCCACT-MH9143274	-1.0359	2.4644	Stephenson_Ncl	CD14 Mono	Severe/Critical
stephenson#TTGCCGTCATCACGTA-newcastle74	8.09467	8.34883	Stephenson_Ncl	intermediate	Healthy
stephenson#AGTGTCAAGCTTCGCG-MH9143277	-1.14894	1.92598	Stephenson_Ncl	CD14 Mono	Severe/Critical
stephenson#ACTGAACTCCCTTGTG-newcastle59	7.53505	0.98632	Stephenson_Ncl	Plasma	Mild/Moderate
stephenson#CCATGTCGTTAAGGGC-MH9143427	7.88606	-2.39723	Stephenson_Ncl	NK	Mild/Moderate
stephenson#BGCV08_CGGACGTCATTCCTCG-1	9.92545	2.17065	Stephenson_Cambridge	RBC	Severe/Critical
stephenson#CCATTCGTCGGATGTT-MH9143325	8.43072	0.674857	Stephenson_Ncl	Platelet	Severe/Critical
liu#ATTGGACCACACAGAG-7_1	-1.68704	3.19665	Liu_B1	CD14 Mono	Severe/Critical
stephenson#ACGATACAGTAGCCGA-MH9143323	-0.635264	2.2036	Stephenson_Ncl	CD14 Mono	Mild/Moderate
stephenson#CTAACTTCAATGGAAT-MH9143423	7.6428	-2.41293	Stephenson_Ncl	NK	Mild/Moderate
stephenson#CAGCCGACACCGATAT-MH9143427	10.2672	-0.0930114	Stephenson_Ncl	CD8 T	Mild/Moderate
liu#GGACGTCAGCGTCTAT-20_5	7.92534	8.32571	Liu_B3	B	Severe/Critical
stephenson#BGCV14_CCTTCGAGTCATACTG-1	12.0958	1.56505	Stephenson_Cambridge	intermediate	Severe/Critical
stephenson#CGTCTACCAAGTCTGT-newcastle59	-0.951653	1.58848	Stephenson_Ncl	CD14 Mono	Mild/Moderate
stephenson#GTTACAGAGGATGCGT-MH9179825	10.1054	-1.03313	Stephenson_Ncl	intermediate	Mild/Moderate
stephenson#AGATTGCCATTGTGCA-MH9143277	11.1176	1.74251	Stephenson_Ncl	CD4 T	Severe/Critical
stephenson#TAAGAGAGTTGGTTTG-MH8919329	11.1415	0.0078365	Stephenson_Ncl	CD8 T	Severe/Critical
liu#CTGTGCTAGGCTACGA-17_5	10.6735	-0.883116	Liu_B3	CD8 T	Healthy
stephenson#CCGTACTTCCCAAGTA-MH9143326	0.760125	2.42428	Stephenson_Ncl	CD16 Mono	Mild/Moderate
liu#TGTTCCGAGTTCCACA-19_5	11.5103	0.501215	Liu_B3	CD8 T	Healthy
stephenson#CTTCTCTGTCTGGTCG-MH9143274	-1.44062	2.49587	Stephenson_Ncl	CD14 Mono	Severe/Critical
stephenson#AAGGCAGTCATGCAAC-MH9143321	10.0448	-1.10572	Stephenson_Ncl	MAIT	Mild/Moderate
liu#TAAACCGAGTTGTCGT-10_2	8.40051	0.758817	Liu_B2	CD14 Mono	Severe/Critical
liu#GCGCAACGTAGCCTAT-07_4	-1.24705	3.61462	Liu_B3	CD14 Mono	Severe/Critical
liu#GGCGACTCACTCTGTC-22_5	11.9249	1.1385	Liu_B3	CD4 T	Severe/Critical
liu#ATAGACCAGTCCATAC-21_5	8.43876	-1.90625	Liu_B3	NK	Severe/Critical
stephenson#TAGAGCTGTGCAACTT-MH9143327	-0.56514	1.65005	Stephenson_Ncl	CD14 Mono	Mild/Moderate
stephenson#CGTAGGCGTAGGAGTC-newcastle65	12.1217	1.16473	Stephenson_Ncl	CD8 T	Healthy
stephenson#CGTCACTAGAAACCAT-MH9143276	-0.623027	2.04333	Stephenson_Ncl	CD14 Mono	Mild/Moderate
stephenson#CTCGAGGGTATATGGA-MH9143371	-0.204869	2.09311	Stephenson_Ncl	intermediate	Mild/Moderate
stephenson#AGTTGGTAGGAGTACC-newcastle49	-1.10068	2.08537	Stephenson_Ncl	CD14 Mono	Severe/Critical
liu#ACGGGTCTCTGTCTCG-02_2	10.8804	-0.656522	Liu_B2	CD8 T	Healthy
liu#AACTCAGTCCGCGTTT-11_2	11.1199	3.2059	Liu_B2	CD8 T	Severe/Critical
liu#TAGTGGTTCACGAAGG-07_4	12.7789	1.26538	Liu_B3	CD4 T	Severe/Critical
liu#TCTTTCCAGGCGTACA-18_5	10.1661	-1.02064	Liu_B3	CD8 T	Healthy
stephenson#S15_CTCTGGTTCCCTAATT-1	12.3716	1.43775	Stephenson_Sanger	CD4 T	Mild/Moderate
stephenson#S16_GAATGAAAGTTAACGA-1	-0.862147	2.53798	Stephenson_Sanger	CD14 Mono	Mild/Moderate
stephenson#CAACCTCTCTACTTAC-MH9143423	10.4905	1.90749	Stephenson_Ncl	NKT	Mild/Moderate
liu#AGTGGGAGTTATGTGC-17_5	12.9376	1.52466	Liu_B3	CD4 T	Severe/Critical
stephenson#TACGGTACAGCGAACA-MH9143277	-1.21823	1.96502	Stephenson_Ncl	CD14 Mono	Severe/Critical
liu#TCATTACCAGTATGCT-16_4	12.6064	1.30683	Liu_B3	CD4 T	Severe/Critical
liu#GCCTCTAGTACCGCTG-11_2	12.3884	2.49039	Liu_B2	CD4 T	Healthy
stephenson#GTCGTAAAGGCTCATT-MH8919333	8.383	8.47898	Stephenson_Ncl	B	Healthy
stephenson#BGCV07_AGATTGCAGCGACGTA-1	7.63437	1.10389	Stephenson_Cambridge	DC	Mild/Moderate
liu#CATTATCGTAGCTGCC-04_2	8.24283	8.6732	Liu_B2	B	Severe/Critical
stephenson#GGCCGATGTTGGTGGA-newcastle74	10.0574	-0.814214	Stephenson_Ncl	NKT	Healthy
stephenson#CCTAGCTAGGCGTACA-MH9143427	-1.07245	2.06634	Stephenson_Ncl	CD14 Mono	Mild/Moderate
liu#GGACATTCACCTATCC-16_4	-1.10253	2.53584	Liu_B3	CD14 Mono	Severe/Critical
stephenson#CATGCCTCACGAAAGC-MH9179824	7.87951	-2.75507	Stephenson_Ncl	NK	Mild/Moderate
stephenson#CCTTCGATCTCTGTCG-MH9143274	-1.23586	2.59318	Stephenson_Ncl	CD14 Mono	Severe/Critical
liu#ACGATGTAGGTGTGGT-01_2	11.1454	1.56078	Liu_B2	CD4 T	Severe/Critical
liu#CCACTACGTACCGCTG-24_5	9.40363	-1.42988	Liu_B3	gdT	Healthy
stephenson#CACAGTATCGGACAAG-MH9143426	12.4884	2.05873	Stephenson_Ncl	CD4 T	Mild/Moderate
stephenson#ACCGTAACATGCGCAC-MH9143270	-0.734483	1.70194	Stephenson_Ncl	CD14 Mono	Mild/Moderate
liu#CGGTTAACAAGAAAGG-02_4	12.3539	3.05633	Liu_B3	CD4 T	Healthy
stephenson#CGGACGTAGCGATGAC-newcastle21v2	-1.03848	2.78022	Stephenson_Ncl	CD14 Mono	Severe/Critical
stephenson#GCCTCTATCAGGCAAG-MH9179824	11.2951	0.741269	Stephenson_Ncl	CD8 T	Mild/Moderate
stephenson#GTTCGGGTCTCGAGTA-MH9143371	-0.777104	1.383	Stephenson_Ncl	CD14 Mono	Mild/Moderate
stephenson#CGCTGGACATCCCACT-newcastle21	7.49484	-1.80573	Stephenson_Ncl	NK	Severe/Critical
liu#AGACGTTGTCAGGACA-13_4	11.7811	3.06225	Liu_B3	CD4 T	Healthy
stephenson#ACTGAGTCAAAGGTGC-newcastle20	11.2277	2.25377	Stephenson_Ncl	CD4 T	Mild/Moderate
stephenson#CATTATCAGGTTCCTA-MH9143273	-0.97011	2.04323	Stephenson_Ncl	DC	Severe/Critical
stephenson#GTGTGCGGTTCGGCAC-MH9179822	8.47573	8.68845	Stephenson_Ncl	B	Severe/Critical
stephenson#S24_GTGCGGTAGAGGGCTT-1	8.1903	7.66394	Stephenson_Sanger	B	Severe/Critical
stephenson#CTCCTAGCAGCCTGTG-MH8919329	10.6016	-0.284072	Stephenson_Ncl	CD8 T	Severe/Critical
stephenson#TCGTAGAAGGGAAACA-MH8919327	8.43257	0.655758	Stephenson_Ncl	Platelet	Severe/Critical
stephenson#TTGTAGGTCGAGAGCA-MH9143423	-0.678129	1.53074	Stephenson_Ncl	CD16 Mono	Mild/Moderate
liu#CATTATCGTCCTAGCG-22_3	10.1569	-1.10846	Liu_B2	CD8 T	Healthy
liu#CCGTGGAAGCGTGAAC-03_4	-1.47101	2.34141	Liu_B3	CD14 Mono	Severe/Critical
stephenson#GACCTGGTCGCTTAGA-MH9179821	11.2806	1.67432	Stephenson_Ncl	CD4 T	Mild/Moderate
stephenson#TCTTCGGAGCAGGCTA-MH9143420	-0.937198	2.42511	Stephenson_Ncl	CD14 Mono	Mild/Moderate
stephenson#CCATGTCGTTATGCGT-MH8919177	11.409	2.04335	Stephenson_Ncl	CD4 T	Healthy
liu#GTGCGGTTCAGCTCTC-5_1	10.6654	-0.193735	Liu_B1	NKT	Severe/Critical
liu#GCTGCGAAGGATGGTC-04_4	10.8841	-0.924758	Liu_B3	gdT	Healthy
liu#GCACATAAGAGACGAA-13_2	12.5546	2.01637	Liu_B2	CD4 T	Healthy
stephenson#BGCV11_ATCATGGTCATTCACT-1	8.57136	0.821036	Stephenson_Cambridge	Platelet	Mild/Moderate
stephenson#CTAATGGAGAACTCGG-MH9143271	0.0761423	2.34448	Stephenson_Ncl	CD16 Mono	Mild/Moderate
stephenson#S12_ACTGAGTTCGTCACGG-1	-0.521142	2.21326	Stephenson_Sanger	CD14 Mono	Mild/Moderate
liu#AAGCCGCCATCCGTGG-20_5	7.89326	8.32989	Liu_B3	intermediate	Healthy
stephenson#S24_CACAAACGTTATCGGT-1	10.2459	-0.281371	Stephenson_Sanger	CD8 T	Severe/Critical
stephenson#S11_CACCTTGGTGTGCGTC-1	10.8295	-0.108169	Stephenson_Sanger	gdT	Mild/Moderate
stephenson#CGTGTAAGTGTGAAAT-MH9143327	8.71875	-1.86955	Stephenson_Ncl	NK	Mild/Moderate
stephenson#AGCGTCGAGAGGGCTT-MH8919176	8.0806	-2.24559	Stephenson_Ncl	NK	Healthy
liu#TGTATTCAGAGTACCG-5_1	-0.601699	3.0376	Liu_B1	CD14 Mono	Healthy
stephenson#CTAGTGAGTCCTCTTG-MH8919327	8.61862	7.96658	Stephenson_Ncl	B	Severe/Critical
liu#CCATTCGGTAGAGCTG-11_4	10.6644	-0.795972	Liu_B3	CD8 T	Healthy
stephenson#AGGGAGTAGATATACG-MH9143422	8.64904	8.54716	Stephenson_Ncl	B	Mild/Moderate
stephenson#TGTGTTTTCAAACGGG-MH8919331	11.0176	1.66058	Stephenson_Ncl	CD8 T	Mild/Moderate
stephenson#TGCACCTTCAACGGCC-MH8919328	8.67054	8.69205	Stephenson_Ncl	B	Severe/Critical
stephenson#BGCV09_TATCTCAGTGTGTGCC-1	12.5166	1.41387	Stephenson_Cambridge	CD4 T	Severe/Critical
liu#CCCAATCCAACGATGG-06_2	-0.293156	2.24592	Liu_B2	CD14 Mono	Severe/Critical
stephenson#AACTCAGCAGTGGAGT-MH9143276	7.80776	-1.77679	Stephenson_Ncl	NK	Mild/Moderate
stephenson#TATTACCCAAACAACA-MH9143273	8.41504	0.740999	Stephenson_Ncl	Platelet	Severe/Critical
liu#GGTGCGTGTCTGATCA-02_2	11.8392	-0.0845609	Liu_B2	gdT	Severe/Critical
liu#ACAGCTACAAGCTGAG-20_5	12.4504	1.75469	Liu_B3	CD4 T	Severe/Critical
liu#AGATTGCGTATATGGA-02_2	11.4954	3.15514	Liu_B2	CD4 T	Severe/Critical
stephenson#BGCV09_CTCCTAGGTTTGTGTG-1	10.9727	2.26922	Stephenson_Cambridge	CD8 T	Mild/Moderate
liu#GCGCAGTAGACAGAGA-4_1	8.04098	8.62795	Liu_B1	B	Severe/Critical
liu#GAACGGATCTGTACGA-08_4	7.52205	-1.76345	Liu_B3	NK	Severe/Critical
stephenson#TCGCGTTTCCCAAGAT-MH9143274	11.242	2.20769	Stephenson_Ncl	CD4 T	Severe/Critical
liu#GGCTCGAGTAAATGAC-06_4	-0.740591	3.16584	Liu_B3	CD14 Mono	Severe/Critical
stephenson#S16_GCAGTTAGTAGAGTGC-1	8.58978	-1.32936	Stephenson_Sanger	NKT	Mild/Moderate
liu#TCAGGATTCTCGTTTA-7_1	-1.12436	3.20642	Liu_B1	CD14 Mono	Severe/Critical
liu#TTAACTCCAATTGCTG-19_3	8.04782	8.34221	Liu_B2	B	Severe/Critical
stephenson#TATGCCCGTCAATACC-MH9143324	7.55598	0.974847	Stephenson_Ncl	Plasma	Mild/Moderate
liu#CAACTAGTCACGGTTA-14_4	11.8252	3.19233	Liu_B3	CD4 T	Healthy
liu#CTCGGAGCACATGTGT-4_1	-1.50295	3.53641	Liu_B1	CD14 Mono	Severe/Critical
stephenson#BGCV03_GTAGGCCAGAATCTCC-1	12.5858	1.41	Stephenson_Cambridge	CD4 T	Mild/Moderate
stephenson#TCGGGACCATCTGGTA-MH9143427	7.53989	-1.71751	Stephenson_Ncl	NK	Mild/Moderate
stephenson#GCAGCCATCCTTTCTC-MH9179823	10.6342	-0.00731664	Stephenson_Ncl	CD8 T	Mild/Moderate
liu#CAGCTAAGTCGACTGC-20_3	8.23228	8.55853	Liu_B2	B	Severe/Critical
stephenson#BGCV01_CAGCCGAAGGTTACCT-1	10.0024	-0.863495	Stephenson_Cambridge	NKT	Mild/Moderate
liu#ATTGGTGTCGTATCAG-8_1	-1.64263	3.31405	Liu_B1	CD14 Mono	Severe/Critical
stephenson#GACACGCTCAAGGTAA-MH9143427	7.65642	-2.19648	Stephenson_Ncl	NK	Mild/Moderate
stephenson#BGCV05_GCATACATCAGCTCGG-1	10.1302	-0.776881	Stephenson_Cambridge	NKT	Mild/Moderate
stephenson#S11_CACCACTCAGTAAGAT-1	8.55316	-2.30205	Stephenson_Sanger	NK	Mild/Moderate
stephenson#BGCV12_TGCCAAAGTAAGGGAA-1	12.1665	1.66677	Stephenson_Cambridge	CD4 T	Mild/Moderate
liu#GAACCTAGTATAAACG-24_5	12.4542	2.95375	Liu_B3	CD4 T	Severe/Critical
liu#CTTAACTTCCCTGACT-02_2	13.1296	2.0907	Liu_B2	CD4 T	Healthy
stephenson#S11_TGTCCCAAGTGTACGG-1	7.66515	-2.12756	Stephenson_Sanger	NK	Mild/Moderate
liu#GAACGGAGTTATGTGC-14_4	10.836	-0.632138	Liu_B3	CD8 T	Healthy
stephenson#BGCV03_GTCACGGGTCGGGTCT-1	7.9392	8.07772	Stephenson_Cambridge	B	Mild/Moderate
liu#GGACATTTCACGATGT-23_3	11.9429	0.763962	Liu_B2	CD4 T	Healthy
stephenson#GGACGTCAGGCTAGCA-MH9143326	7.41198	-2.38515	Stephenson_Ncl	NK	Mild/Moderate
liu#GTCTCGTCAAACTGCT-07_4	12.0526	2.71545	Liu_B3	CD4 T	Severe/Critical
stephenson#GCTGCGATCTGGTATG-MH9143421	10.8183	0.0578908	Stephenson_Ncl	NK	Mild/Moderate
stephenson#TGGCCAGGTCTGCGGT-MH9143371	-0.935345	1.39833	Stephenson_Ncl	CD14 Mono	Mild/Moderate
stephenson#BGCV14_ATCCGAAGTGCCTGGT-1	7.79707	-2.60418	Stephenson_Cambridge	NK	Healthy
stephenson#CTGCCTAGTACCGTTA-MH9143326	10.5264	2.05077	Stephenson_Ncl	CD4 T	Mild/Moderate
stephenson#S24_AGATTGCGTAATCGTC-1	12.2729	1.53298	Stephenson_Sanger	CD4 T	Mild/Moderate
stephenson#CGTTAGAAGTACGCGA-newcastle21v2	11.0456	2.21586	Stephenson_Ncl	CD4 T	Severe/Critical
liu#AAGGTTCGTAGATTAG-02_2	8.28259	-2.23411	Liu_B2	NK	Severe/Critical
stephenson#AAATGCCGTTGATTCG-newcastle004v2	-1.31411	2.46135	Stephenson_Ncl	CD14 Mono	Severe/Critical
stephenson#GGGCACTGTATAGTAG-MH9143323	8.56059	-2.29623	Stephenson_Ncl	NK	Mild/Moderate
stephenson#ATCATGGCAAGTTAAG-newcastle49	7.80876	1.21166	Stephenson_Ncl	DC	Severe/Critical
stephenson#CGTAGGCTCAAAGACA-MH8919328	10.2782	-0.0375132	Stephenson_Ncl	NKT	Severe/Critical
stephenson#GGCTGGTAGAGTGACC-MH9143322	10.1552	-0.250067	Stephenson_Ncl	CD8 T	Mild/Moderate
liu#GATGCTAGTGGGTATG-09_2	12.2679	3.05643	Liu_B2	CD4 T	Severe/Critical
stephenson#BGCV09_GGACAGAAGTGCCAGA-1	11.6178	-0.131617	Stephenson_Cambridge	MAIT	Healthy
liu#GCTTGAATCAACCAAC-05_2	12.1989	3.25279	Liu_B2	CD4 T	Healthy
stephenson#S9_CAGTAACAGGTAGCCA-1	11.5411	1.93684	Stephenson_Sanger	CD4 T	Mild/Moderate
stephenson#S13_CTACATTCAACTTGAC-1	12.9256	2.3525	Stephenson_Sanger	CD4 T	Severe/Critical
liu#CTTAACTCAAACGTGG-17_5	7.78269	8.32951	Liu_B3	B	Severe/Critical
liu#TAGTGGTTCCACGCAG-12_4	12.6524	2.40272	Liu_B3	CD4 T	Severe/Critical
stephenson#GCAATCATCTTATCTG-MH9143325	12.1042	1.73593	Stephenson_Ncl	CD4 T	Severe/Critical
stephenson#BGCV14_GTGCGGTAGACTAGAT-1	-0.933048	2.9558	Stephenson_Cambridge	CD14 Mono	Mild/Moderate
stephenson#CCTCTGAAGTACGACG-MH8919333	-1.08173	2.64247	Stephenson_Ncl	CD14 Mono	Healthy
stephenson#ATGCGATCACCGTTGG-MH9143273	10.5776	2.48284	Stephenson_Ncl	CD8 T	Severe/Critical
stephenson#GTGTTAGGTACCGGCT-MH9143424	7.54775	-2.11911	Stephenson_Ncl	NK	Mild/Moderate
stephenson#S23_TCATTTGGTTGTCTTT-1	0.0486932	2.09056	Stephenson_Sanger	CD16 Mono	Mild/Moderate
liu#TTAACTCCAATCTGCA-23_3	13.0775	2.33766	Liu_B2	CD4 T	Healthy
liu#TACTTGTTCCGCAGTG-01_2	12.0495	0.972369	Liu_B2	intermediate	Severe/Critical
stephenson#GTCCTCATCTTAACCT-newcastle74	8.21736	7.94041	Stephenson_Ncl	B	Healthy
liu#CTGCTGTGTTATTCTC-13_4	-1.25601	3.43031	Liu_B3	CD14 Mono	Severe/Critical
stephenson#AGTGTCACAATGGAGC-MH9143426	7.56684	-2.47098	Stephenson_Ncl	NK	Mild/Moderate
stephenson#S24_CTCGGGATCTTGAGAC-1	11.9483	1.96596	Stephenson_Sanger	CD4 T	Severe/Critical
stephenson#TCTATTGGTAGCAAAT-MH9143322	-1.05264	1.5516	Stephenson_Ncl	CD14 Mono	Mild/Moderate
stephenson#GACGGCTCACTCGACG-MH9143421	10.1584	-0.385833	Stephenson_Ncl	CD8 T	Mild/Moderate
liu#AACTCAGTCAGTTAGC-07_4	12.9769	2.19655	Liu_B3	CD4 T	Severe/Critical
liu#ACGCCAGTCGTACCGG-11_4	11.2031	-0.269351	Liu_B3	CD8 T	Severe/Critical
stephenson#AATCGGTAGCAAATCA-newcastle49	7.87245	0.915575	Stephenson_Ncl	HSPC	Severe/Critical
stephenson#CCACGGATCCTCCTAG-MH9143325	10.7864	1.47421	Stephenson_Ncl	intermediate	Severe/Critical
stephenson#CAGGTGCCACGGTAAG-MH9143371	-0.859904	1.38898	Stephenson_Ncl	CD14 Mono	Mild/Moderate
liu#TGGCCAGTCCTTGGTC-16_4	-0.46045	3.18591	Liu_B3	CD14 Mono	Severe/Critical
stephenson#S23_CTGTTTATCCATGAGT-1	12.4117	1.48561	Stephenson_Sanger	MAIT	Mild/Moderate
liu#CGGGTCAGTGATGTGG-12_2	12.5121	2.05752	Liu_B2	CD4 T	Severe/Critical
liu#CGGTTAAAGAGATGAG-09_2	11.5906	-0.35195	Liu_B2	MAIT	Severe/Critical
stephenson#BGCV04_GGACATTGTCGTGGCT-1	-0.640671	2.73322	Stephenson_Cambridge	CD14 Mono	Healthy
stephenson#S10_GGATTACGTCAAACTC-1	11.6177	2.75736	Stephenson_Sanger	CD4 T	Severe/Critical
liu#CATATGGCAGATGGGT-07_2	12.9953	1.47193	Liu_B2	CD4 T	Severe/Critical
liu#TGCCAAAAGGCAGTCA-02_2	8.18493	-2.5463	Liu_B2	NK	Severe/Critical
stephenson#CATCCACGTAGCTCCG-MH8919178	11.8468	0.941202	Stephenson_Ncl	intermediate	Healthy
liu#TTATGCTGTTACGACT-17_5	12.47	0.821314	Liu_B3	intermediate	Severe/Critical
liu#ATTCTACTCTTGAGAC-01_4	11.236	-0.193023	Liu_B3	CD8 T	Severe/Critical
liu#CATCGAAGTTATTCTC-2_1	7.82937	1.23422	Liu_B1	DC	Severe/Critical
liu#CTACATTCATGAGCGA-24_3	7.91489	8.10049	Liu_B2	B	Severe/Critical
stephenson#TAGTGGTAGATGTGTA-MH9143420	11.548	2.66863	Stephenson_Ncl	CD4 T	Mild/Moderate
stephenson#TAGAGCTAGTGTACCT-MH9143426	11.1871	2.73482	Stephenson_Ncl	CD4 T	Mild/Moderate
stephenson#S10_CACATAGGTAGCTAAA-1	11.2833	2.52815	Stephenson_Sanger	CD4 T	Mild/Moderate
stephenson#GTGCTTCAGCTGGAAC-MH8919331	8.42731	8.18506	Stephenson_Ncl	B	Mild/Moderate
stephenson#AAGACCTCACGTTGGC-newcastle21v2	7.69548	-1.89293	Stephenson_Ncl	NK	Severe/Critical
stephenson#TTTGGTTAGTTAGCGG-MH9143275	7.52951	0.989216	Stephenson_Ncl	Plasma	Mild/Moderate
stephenson#GTATCTTCATCACCCT-newcastle59	12.054	1.60732	Stephenson_Ncl	CD4 T	Mild/Moderate
stephenson#CACCACTTCAGTGTTG-newcastle74	-0.412749	2.20892	Stephenson_Ncl	CD14 Mono	Healthy
liu#ATCGAGTTCGTTGCCT-4_1	-0.598005	2.45739	Liu_B1	CD16 Mono	Mild/Moderate
liu#TCAACGAAGCGACGTA-8_1	7.86583	8.16684	Liu_B1	B	Severe/Critical
stephenson#S11_GGAACTTCAGCGTTCG-1	10.5941	-0.457692	Stephenson_Sanger	CD8 T	Mild/Moderate
stephenson#TGGACGCCATTCACTT-MH9143321	8.59895	8.65787	Stephenson_Ncl	B	Mild/Moderate
liu#TTCTACACAGCCAATT-09_2	8.28932	-2.17145	Liu_B2	NK	Healthy
liu#CGATGGCTCGACGGAA-04_4	8.38522	0.738673	Liu_B3	Platelet	Severe/Critical
stephenson#TCAGGTACATGCCCGA-MH9143422	8.62274	8.72484	Stephenson_Ncl	B	Mild/Moderate
liu#GCTCCTACAAGGGTCA-03_4	12.5675	1.11844	Liu_B3	CD4 T	Severe/Critical
stephenson#GCTGCGATCACAGGCC-MH9179824	10.1493	-0.557221	Stephenson_Ncl	NKT	Mild/Moderate
liu#GGGAATGTCGGTTCGG-1_1	-1.09733	2.40354	Liu_B1	CD14 Mono	Severe/Critical
stephenson#GCTCTGTAGGGAAACA-MH8919329	11.9419	2.19979	Stephenson_Ncl	CD4 T	Severe/Critical
liu#ATCTACTTCAGTTGAC-06_4	12.1305	2.71679	Liu_B3	CD4 T	Healthy
stephenson#BGCV12_CACATTTGTACCGTAT-1	11.109	2.97127	Stephenson_Cambridge	CD4 T	Mild/Moderate
stephenson#S11_CTCTGGTTCATCGCTC-1	8.53082	-2.37985	Stephenson_Sanger	NK	Mild/Moderate
stephenson#BGCV06_CTCATTAGTGTGTGCC-1	11.6039	3.05523	Stephenson_Cambridge	CD4 T	Mild/Moderate
stephenson#CGAACATTCCAGGGCT-MH9179823	11.2497	2.2488	Stephenson_Ncl	CD4 T	Mild/Moderate
stephenson#S12_AGCTCTCGTCTAAAGA-1	-1.37411	1.85481	Stephenson_Sanger	CD14 Mono	Severe/Critical
stephenson#BGCV06_ACTTACTGTTCAGTAC-1	8.05128	-1.86258	Stephenson_Cambridge	NK	Severe/Critical
liu#TACACGAAGTCCTCCT-4_1	11.7472	2.68089	Liu_B1	CD4 T	Severe/Critical
stephenson#ACGTCAATCTATCCTA-MH9143270	-0.440474	1.67255	Stephenson_Ncl	CD14 Mono	Mild/Moderate
stephenson#GGGTTGCAGAATCTCC-MH8919333	11.4081	0.225181	Stephenson_Ncl	CD4 T	Healthy
stephenson#GCATGCGGTGCCTGCA-MH9143274	11.5988	2.64152	Stephenson_Ncl	CD4 T	Severe/Critical
stephenson#CGAATGTAGCTCCCAG-MH9143424	8.45344	0.758648	Stephenson_Ncl	Platelet	Mild/Moderate
stephenson#CCTACACAGATCCGAG-MH9143276	7.60249	-2.15396	Stephenson_Ncl	NK	Mild/Moderate
liu#GTATCTTTCGGGAGTA-24_5	13.1052	1.6833	Liu_B3	CD4 T	Severe/Critical
stephenson#S10_TGGCTGGAGTGGACGT-1	12.4631	2.7194	Stephenson_Sanger	CD4 T	Severe/Critical
stephenson#TTAGGCAAGTTAAGTG-MH9143423	8.13736	8.24538	Stephenson_Ncl	B	Mild/Moderate
stephenson#CATCAGACAGCGTTCG-MH8919326	-0.537757	1.60455	Stephenson_Ncl	CD14 Mono	Mild/Moderate
liu#CGAACATAGCTAGTCT-10_4	11.0269	3.0218	Liu_B3	CD8 T	Severe/Critical
liu#CATGACAAGAAGGGTA-12_2	1.38145	2.73065	Liu_B2	CD16 Mono	Healthy
liu#CATGACAAGGGCTTGA-01_4	1.15929	2.72961	Liu_B3	CD16 Mono	Severe/Critical
stephenson#TTCTCAAGTAAGAGGA-MH8919331	10.8834	2.26361	Stephenson_Ncl	CD4 T	Mild/Moderate
stephenson#AGTGTCAAGAGCCCAA-MH9179826	10.2937	-0.360787	Stephenson_Ncl	NKT	Severe/Critical
liu#GAACATCTCGGTGTTA-18_5	9.93795	-1.08265	Liu_B3	unassigned	Severe/Critical
stephenson#BGCV06_CGGAGCTCACAGAGGT-1	11.2214	3.15872	Stephenson_Cambridge	CD8 T	Mild/Moderate
stephenson#BGCV14_AACCGCGTCAGCCTAA-1	-0.916029	2.11412	Stephenson_Cambridge	CD14 Mono	Severe/Critical
stephenson#AGGGATGTCGTGGACC-MH9143427	-1.09278	2.0245	Stephenson_Ncl	CD14 Mono	Mild/Moderate
stephenson#GCTGCGAAGTCCATAC-MH9143325	7.70405	-2.10717	Stephenson_Ncl	NK	Severe/Critical
liu#GTACGTAGTCTAGTGT-8_1	-1.05369	2.85406	Liu_B1	CD14 Mono	Mild/Moderate
stephenson#BGCV11_CGAGCACAGGCCATAG-1	8.61268	8.38296	Stephenson_Cambridge	B	Mild/Moderate
stephenson#CATCGGGTCTAACTGG-MH9179825	-1.26611	2.39104	Stephenson_Ncl	CD14 Mono	Mild/Moderate
stephenson#CTGTGCTAGATGTGGC-MH8919176	11.3656	-0.317207	Stephenson_Ncl	gdT	Healthy
liu#GCTCCTACAGGTCTCG-19_5	-0.893495	3.65087	Liu_B3	CD14 Mono	Severe/Critical
stephenson#GAATAAGGTTCAGTAC-MH9143424	9.92967	-0.647129	Stephenson_Ncl	NKT	Mild/Moderate
liu#TGCCCTACAACTGCTA-01_4	12.4866	2.05403	Liu_B3	CD4 T	Severe/Critical
stephenson#TGAGGGAAGTGGGCTA-newcastle65	7.73479	-2.47505	Stephenson_Ncl	NK	Healthy
liu#ACACCAATCGGAATCT-15_4	12.3609	2.12975	Liu_B3	CD4 T	Healthy
liu#CCTTACGCATGTCGAT-02_2	-1.30866	3.67369	Liu_B2	CD14 Mono	Severe/Critical
stephenson#TCCACACCAGTGAGTG-MH9143427	-1.11822	1.78785	Stephenson_Ncl	CD14 Mono	Mild/Moderate
liu#GCACATACACAAGTAA-18_5	9.6931	-1.25938	Liu_B3	NKT	Healthy
stephenson#S11_ATCCACCGTCGGATCC-1	10.8077	0.372125	Stephenson_Sanger	CD8 T	Mild/Moderate
liu#CTACCCACAGCCTTGG-24_5	7.92759	8.392	Liu_B3	B	Severe/Critical
stephenson#GTCGTAATCCGCATCT-MH9143322	7.4759	-2.44283	Stephenson_Ncl	NK	Mild/Moderate
liu#ATCCACCTCGCTTAGA-22_5	12.5409	1.09429	Liu_B3	CD8 T	Healthy
liu#CGCGTTTAGTTTGCGT-16_4	11.2988	-0.502449	Liu_B3	CD8 T	Severe/Critical
stephenson#GTGCGGTAGAACTGTA-MH8919333	1.25703	2.70884	Stephenson_Ncl	CD16 Mono	Healthy
stephenson#AGCTTGATCACAAACC-MH9143321	8.25328	-2.37095	Stephenson_Ncl	DC	Mild/Moderate
liu#AGAATAGGTGATAAAC-24_5	13.1212	2.39367	Liu_B3	CD4 T	Healthy
liu#CCTTACGAGAGGACGG-10_4	12.0501	3.03158	Liu_B3	CD4 T	Severe/Critical
stephenson#ACAGCTAGTCCGTTAA-MH9143324	7.60248	-1.78376	Stephenson_Ncl	NK	Mild/Moderate
liu#CTGAAACAGCGTGTCC-08_4	-1.28962	3.14677	Liu_B3	CD14 Mono	Severe/Critical
stephenson#TAAGAGAAGGTAAACT-MH9143427	-1.28242	1.89766	Stephenson_Ncl	CD14 Mono	Mild/Moderate
liu#GCCAAATGTGATGTGG-13_2	10.5984	-0.629128	Liu_B2	NKT	Healthy
liu#AGTGGGAAGCTAGTTC-11_4	11.5266	2.16568	Liu_B3	CD4 T	Severe/Critical
stephenson#TAGGCATAGAGTACCG-MH8919333	8.31259	8.7631	Stephenson_Ncl	B	Healthy
stephenson#S12_TTAGTTCCATGGTCTA-1	-1.48044	2.63082	Stephenson_Sanger	CD14 Mono	Severe/Critical
liu#GTGTGCGCACGAGGTA-22_5	10.3763	-0.769806	Liu_B3	NKT	Healthy
liu#ATTCTACAGGTGCTTT-15_4	12.4045	1.26007	Liu_B3	gdT	Healthy
liu#TTTCCTCAGATAGCAT-08_4	-0.945004	3.13159	Liu_B3	CD14 Mono	Severe/Critical
liu#CCTTTCTTCTTTACGT-17_5	12.3877	3.00102	Liu_B3	CD4 T	Healthy
stephenson#CTTAACTTCCAAACAC-MH9143321	7.91892	-2.24675	Stephenson_Ncl	NK	Mild/Moderate
liu#GTACTTTCAATCGGTT-14_2	12.5773	2.87805	Liu_B2	CD4 T	Severe/Critical
stephenson#GTTTCTACATACTACG-MH9143424	8.16684	-1.77727	Stephenson_Ncl	NK	Mild/Moderate
stephenson#AGCCTAATCTGTGCAA-MH8919179	10.1459	-0.725218	Stephenson_Ncl	NKT	Healthy
stephenson#TGTTCCGCATGTTCCC-MH9143271	11.8091	1.78381	Stephenson_Ncl	CD4 T	Mild/Moderate
liu#ATGCGATGTTACGACT-18_3	7.96611	7.81014	Liu_B2	B	Healthy
stephenson#CTTAACTGTAGAAGGA-newcastle21v2	7.55685	0.933721	Stephenson_Ncl	Plasma	Severe/Critical
stephenson#TCGGTAACAGATTGCT-MH9143271	-0.719591	2.38797	Stephenson_Ncl	CD14 Mono	Mild/Moderate
stephenson#CACCAGGGTTTAGGAA-MH9143272	12.0762	2.10674	Stephenson_Ncl	CD4 T	Mild/Moderate
liu#ATTGGTGTCTTTACGT-19_5	12.0001	1.60178	Liu_B3	CD4 T	Severe/Critical
stephenson#BGCV03_CGTAGGCTCCTCAACC-1	11.648	0.571279	Stephenson_Cambridge	MAIT	Mild/Moderate
stephenson#S24_TGGCCAGCATAAGACA-1	8.62221	8.46855	Stephenson_Sanger	B	Severe/Critical
stephenson#CGATCGGAGAAGGTGA-MH9143424	10.0744	-0.487914	Stephenson_Ncl	NKT	Mild/Moderate
liu#GTCACAAGTTCACGGC-16_4	-1.3739	3.42922	Liu_B3	CD14 Mono	Severe/Critical
liu#GCGCAACGTCAGATAA-22_5	11.6537	1.41618	Liu_B3	CD14 Mono	Severe/Critical
liu#CGCTTCAAGCACACAG-08_4	-1.51354	3.66453	Liu_B3	CD14 Mono	Severe/Critical
liu#AGCTCCTCAGCGTAAG-15_2	10.4319	-0.958712	Liu_B2	CD8 T	Severe/Critical
stephenson#BGCV01_GCAAACTTCAGTACGT-1	8.1217	-2.596	Stephenson_Cambridge	NK	Healthy
stephenson#BGCV09_ATTGGACGTAATCACC-1	8.08747	-2.25857	Stephenson_Cambridge	NK	Severe/Critical
stephenson#GCGCAACTCTTACCTA-MH9143326	10.3413	-0.162793	Stephenson_Ncl	CD8 T	Mild/Moderate
stephenson#BGCV10_AACCATGTCACTTCAT-1	11.4814	2.92882	Stephenson_Cambridge	CD4 T	Mild/Moderate
stephenson#CGTCCATCAAGGACAC-MH8919332	1.3115	2.77543	Stephenson_Ncl	CD16 Mono	Healthy
liu#CTCGAGGTCGTTTGCC-16_2	10.1378	-0.476698	Liu_B2	NKT	Healthy
stephenson#AAGCCGCAGTGAACGC-MH9143276	10.697	2.39554	Stephenson_Ncl	CD4 T	Mild/Moderate
stephenson#S16_CAGCTAAAGAGATGAG-1	8.64518	8.47254	Stephenson_Sanger	B	Mild/Moderate
stephenson#ACTGAGTCACAAGCCC-MH9143270	1.03946	2.50024	Stephenson_Ncl	CD16 Mono	Mild/Moderate
stephenson#CGTTAGACACCGCTAG-MH9143321	10.5751	1.58213	Stephenson_Ncl	CD4 T	Mild/Moderate
stephenson#S11_AGGGTGACACGAAACG-1	8.92338	-1.68485	Stephenson_Sanger	CD8 T	Mild/Moderate
stephenson#BGCV14_CTCGGGAAGTTACCCA-1	7.70898	-2.26107	Stephenson_Cambridge	NK	Healthy
stephenson#CGGAGTCAGTGTCTCA-newcastle65	12.4296	1.33364	Stephenson_Ncl	CD4 T	Healthy
liu#TGCCCTACAAGTTGTC-24_5	7.86037	8.22852	Liu_B3	B	Severe/Critical
stephenson#BGCV06_TACCTTAAGGGTTCCC-1	11.6978	2.85708	Stephenson_Cambridge	CD4 T	Mild/Moderate
stephenson#CCTTCGACATTGGGCC-MH9143321	-0.677895	1.85018	Stephenson_Ncl	CD14 Mono	Mild/Moderate
stephenson#TTCTTAGCATCTGGTA-MH9143427	-0.834361	2.3516	Stephenson_Ncl	CD14 Mono	Mild/Moderate
liu#AACTCCCAGATGTGGC-15_2	8.17866	-2.56154	Liu_B2	NK	Healthy
liu#CCTTACGCAATGAAAC-11_4	-0.853107	2.95857	Liu_B3	CD14 Mono	Severe/Critical
stephenson#CCGGGATGTAGCCTAT-MH8919331	12.0824	2.49635	Stephenson_Ncl	CD4 T	Mild/Moderate
stephenson#BGCV10_TTGGCAACACCAGGCT-1	7.55876	-2.51309	Stephenson_Cambridge	NK	Mild/Moderate
stephenson#BGCV03_AGCGTCGTCATTGCCC-1	10.9068	2.81584	Stephenson_Cambridge	CD8 T	Mild/Moderate
stephenson#CTGTGCTAGTGCCATT-MH9143324	11.4886	1.82604	Stephenson_Ncl	CD4 T	Mild/Moderate
stephenson#BGCV06_GTAACTGCATGGTAGG-1	11.1984	2.73878	Stephenson_Cambridge	CD4 T	Mild/Moderate
liu#AAGGTTCAGAACTGTA-12_4	7.73444	-2.63674	Liu_B3	NK	Healthy
stephenson#CGGTTAATCTCGCATC-MH9143427	-0.909889	1.95506	Stephenson_Ncl	CD14 Mono	Mild/Moderate
stephenson#BGCV01_TAGACCAAGCGAAGGG-1	11.0257	2.68248	Stephenson_Cambridge	CD4 T	Healthy
stephenson#CGGACTGTCCGTAGTA-MH9143322	7.99063	-1.98329	Stephenson_Ncl	NK	Mild/Moderate
stephenson#BGCV05_TTCCCAGAGGGTTCCC-1	8.53983	8.61305	Stephenson_Cambridge	B	Healthy
liu#TGCGTGGGTCCTAGCG-14_2	11.6584	-0.277429	Liu_B2	MAIT	Healthy
stephenson#CCACTACGTCGTGGCT-MH9143276	11.6721	2.21945	Stephenson_Ncl	CD4 T	Mild/Moderate
stephenson#GAACATCCATGAGCGA-newcastle21v2	11.3693	2.52637	Stephenson_Ncl	CD4 T	Severe/Critical
liu#CCTACACCAGACAGGT-01_2	12.0246	3.0999	Liu_B2	CD4 T	Healthy
stephenson#CAGCAGCAGACGCAAC-MH9143322	8.36117	0.767819	Stephenson_Ncl	Platelet	Mild/Moderate
liu#CAGAATCTCCTAAGTG-02_4	-1.43309	3.41998	Liu_B3	CD14 Mono	Severe/Critical
stephenson#AGACGTTTCGCTGATA-newcastle59	-0.483739	2.06774	Stephenson_Ncl	CD14 Mono	Mild/Moderate
liu#AACTCAGTCACCCTCA-02_2	10.7903	2.51641	Liu_B2	CD8 T	Severe/Critical
stephenson#BGCV12_GTGCATAGTTCCGTCT-1	-0.953363	2.82578	Stephenson_Cambridge	CD14 Mono	Severe/Critical
liu#GGAATAATCGTCCAGG-17_5	13.1267	1.41025	Liu_B3	CD4 T	Severe/Critical
stephenson#TCATTTGTCCTTGACC-MH9143424	10.1278	-0.391217	Stephenson_Ncl	NKT	Mild/Moderate
liu#CATCAGAGTTCAACCA-03_4	8.29312	0.811609	Liu_B3	Platelet	Severe/Critical
stephenson#ACTATCTAGATGGCGT-MH9143427	8.42975	8.35442	Stephenson_Ncl	B	Mild/Moderate
liu#ATTGGACAGTCTCGGC-06_4	8.5259	8.66244	Liu_B3	B	Healthy
stephenson#TGCACCTCAAGCGCTC-MH9143273	8.50714	8.33077	Stephenson_Ncl	B	Severe/Critical
stephenson#CGATGGCGTTCCGGCA-MH9143320	7.81255	-1.89605	Stephenson_Ncl	NK	Severe/Critical
stephenson#AGCATACAGGCAAAGA-MH9143427	10.1166	-0.284712	Stephenson_Ncl	NKT	Mild/Moderate
stephenson#CAGCTAATCTGTACGA-MH9143272	12.5069	2.06916	Stephenson_Ncl	CD4 T	Mild/Moderate
stephenson#CCAATCCCAATGCCAT-MH9143321	7.74339	-1.7132	Stephenson_Ncl	NK	Mild/Moderate
stephenson#S24_ACACTGAGTCTCAACA-1	0.790352	2.47629	Stephenson_Sanger	CD16 Mono	Mild/Moderate
stephenson#TCAACGATCTTATCTG-MH9143276	11.9479	1.89977	Stephenson_Ncl	CD4 T	Mild/Moderate
stephenson#CTAGAGTCACTCAGGC-MH8919328	1.15046	2.65353	Stephenson_Ncl	CD16 Mono	Severe/Critical
stephenson#GGCGACTCACCAGATT-MH9143426	8.62379	8.49238	Stephenson_Ncl	B	Mild/Moderate
liu#GGCTGGTTCGTCGTTC-21_5	12.9896	1.82768	Liu_B3	CD4 T	Severe/Critical
liu#AGGTCCGCACGTCAGC-03_4	7.98649	-1.6822	Liu_B3	NK	Severe/Critical
liu#CTTAGGAAGAGGTACC-1_1	7.68379	-2.69905	Liu_B1	NK	Severe/Critical
liu#AACACGTAGTGGTAGC-18_5	10.525	-0.782729	Liu_B3	NKT	Severe/Critical
liu#TACCTATGTCTAAACC-03_4	10.5388	0.42584	Liu_B3	CD8 T	Severe/Critical
stephenson#S23_TCCACACGTTGTTTGG-1	12.4874	2.44548	Stephenson_Sanger	CD4 T	Mild/Moderate
stephenson#S11_CACACTCTCCGCATCT-1	-1.4233	1.99912	Stephenson_Sanger	CD14 Mono	Mild/Moderate
liu#ACACCGGGTCCGAAGA-22_5	13.0337	2.28921	Liu_B3	CD4 T	Healthy
liu#TTCTACAAGTGAATTG-01_2	8.49308	-2.1683	Liu_B2	NK	Healthy
stephenson#CTTACCGCACGGCTAC-MH8919179	11.521	-0.389076	Stephenson_Ncl	MAIT	Healthy
liu#ACGCAGCTCACAATGC-21_5	7.8729	8.05698	Liu_B3	B	Severe/Critical
liu#CGAACATAGTTAGCGG-10_4	11.029	3.06769	Liu_B3	CD8 T	Severe/Critical
stephenson#BGCV07_ACTTGTTGTTGTGGCC-1	12.0958	1.32793	Stephenson_Cambridge	CD4 T	Mild/Moderate
stephenson#AGGTCATGTCACAAGG-MH9143277	8.32533	8.76777	Stephenson_Ncl	B	Severe/Critical
liu#ACTATCTCAGCTTAAC-21_5	1.14959	2.66531	Liu_B3	CD16 Mono	Severe/Critical
stephenson#CGTTGGGCAGTGAGTG-MH8919177	-1.28465	2.58114	Stephenson_Ncl	CD14 Mono	Healthy
liu#GTGTGCGGTAGCGCTC-12_4	12.671	1.22257	Liu_B3	CD4 T	Severe/Critical
liu#AACTTTCAGACTTGAA-10_2	12.4914	1.11816	Liu_B2	MAIT	Severe/Critical
stephenson#ACGCCAGGTGATAAGT-MH8919282	11.158	1.91801	Stephenson_Ncl	CD4 T	Healthy
stephenson#AGCGGTCCATGGTCAT-MH9143327	-0.357711	1.78522	Stephenson_Ncl	CD14 Mono	Mild/Moderate
stephenson#CTACATTCAGCATGAG-MH9143422	-0.540671	2.03757	Stephenson_Ncl	CD14 Mono	Mild/Moderate
stephenson#BGCV01_TCCCGATCATACAGCT-1	7.97884	8.14209	Stephenson_Cambridge	B	Healthy
stephenson#CTTACCGAGGCTACGA-MH8919331	8.09809	-1.68364	Stephenson_Ncl	NK	Mild/Moderate
stephenson#TATCTCAAGTGCCATT-MH9143277	-1.17033	2.36535	Stephenson_Ncl	CD14 Mono	Severe/Critical
liu#AGTGAGGCATTGGGCC-08_2	12.1649	2.59673	Liu_B2	CD4 T	Healthy
liu#GGCAATTAGACTCGGA-13_2	12.0476	3.12934	Liu_B2	CD4 T	Severe/Critical
stephenson#CACCTTGGTGATGTCT-MH9143323	7.64807	-2.25566	Stephenson_Ncl	NK	Mild/Moderate
liu#GCTTCCAAGAGGACGG-11_4	7.93398	-1.9586	Liu_B3	NK	Healthy
liu#CACCTTGCAGGCAGTA-02_2	11.34	2.20228	Liu_B2	CD8 T	Severe/Critical
liu#TGAGCATAGCTAGTGG-16_4	-0.823283	3.31535	Liu_B3	CD14 Mono	Severe/Critical
stephenson#BGCV06_TTAGTTCCAATCTGCA-1	-0.732298	1.68572	Stephenson_Cambridge	CD14 Mono	Mild/Moderate
stephenson#BGCV13_ATTGGTGGTGGTTTCA-1	11.5916	3.01721	Stephenson_Cambridge	CD4 T	Healthy
stephenson#S12_TCGTAGAAGGAGTTTA-1	8.45242	-2.30496	Stephenson_Sanger	NK	Mild/Moderate
stephenson#TCTCTAAGTAGCGCAA-MH9143275	-0.792723	1.76566	Stephenson_Ncl	CD14 Mono	Mild/Moderate
stephenson#S9_TAGCCGGAGTCAATAG-1	11.9065	2.44492	Stephenson_Sanger	CD4 T	Severe/Critical
liu#GACTAACGTGCCTGGT-16_4	12.9234	1.35973	Liu_B3	CD4 T	Healthy
liu#CATGGCGGTTCCACGG-05_2	-0.696145	3.08096	Liu_B2	CD14 Mono	Healthy
stephenson#GTACGTATCAGGCCCA-MH8919331	8.17816	-1.91355	Stephenson_Ncl	NK	Mild/Moderate
stephenson#CACAGGCAGTCAAGCG-MH9143272	11.9395	0.764604	Stephenson_Ncl	CD4 T	Mild/Moderate
liu#GTGTGCGTCTGTCTCG-13_2	10.6223	0.00921357	Liu_B2	gdT	Severe/Critical
liu#TCGTAGATCATGTCTT-18_5	8.0456	8.35621	Liu_B3	B	Severe/Critical
stephenson#CAGAGAGCAGGTCTCG-MH9143422	7.98888	-1.94753	Stephenson_Ncl	NK	Mild/Moderate
stephenson#CCTCTGAAGTGTACTC-MH8919283	7.6494	-1.68341	Stephenson_Ncl	NK	Healthy
stephenson#GGTGCGTTCCATGAGT-MH8919332	-0.722445	2.73818	Stephenson_Ncl	CD14 Mono	Healthy
stephenson#ACAGCTACAGATGAGC-MH9143427	-1.23992	2.29313	Stephenson_Ncl	CD14 Mono	Mild/Moderate
stephenson#BGCV07_CGAGAAGAGCTAACAA-1	8.69615	-1.93765	Stephenson_Cambridge	NK	Mild/Moderate
stephenson#GCGCAACTCGCCAGCA-MH9143424	10.1171	-0.560955	Stephenson_Ncl	unassigned	Mild/Moderate
liu#GACCAATGTAGCTAAA-24_5	12.9907	1.4317	Liu_B3	CD4 T	Severe/Critical
liu#GGACATTAGCCTTGAT-18_3	12.7824	1.09833	Liu_B2	CD4 T	Severe/Critical
stephenson#GTAACGTCAATGAATG-MH8919333	10.8989	-0.390991	Stephenson_Ncl	gdT	Healthy
stephenson#AGAGTGGCAATGAATG-MH9143325	10.9519	1.40362	Stephenson_Ncl	CD4 T	Severe/Critical
liu#TAAACCGAGAAGGCCT-2_1	-1.3996	2.43806	Liu_B1	CD14 Mono	Severe/Critical
stephenson#S11_CTTGGCTAGAGAACAG-1	-0.903457	1.67747	Stephenson_Sanger	CD14 Mono	Mild/Moderate
stephenson#CATCGGGGTCCGTCAG-MH9143325	8.32961	0.677127	Stephenson_Ncl	Platelet	Severe/Critical
liu#TTCGAAGTCCTTCAAT-15_4	12.9147	2.20787	Liu_B3	CD4 T	Severe/Critical
liu#GTAGGCCCATTCTTAC-16_4	7.75736	-2.4242	Liu_B3	NK	Severe/Critical
liu#GTTAAGCGTAAAGTCA-01_2	12.6745	1.191	Liu_B2	CD4 T	Severe/Critical
stephenson#ACGGGCTAGGCAATTA-MH9179823	7.552	1.02297	Stephenson_Ncl	Plasma	Mild/Moderate
stephenson#CATCGAATCAGCATGT-MH8919176	10.5553	-0.733042	Stephenson_Ncl	NKT	Healthy
stephenson#GATCGATTCTCTAAGG-MH9179822	8.73116	-1.71229	Stephenson_Ncl	NK	Severe/Critical
stephenson#BGCV11_CCGTTCAAGCTGCCCA-1	12.4377	1.07882	Stephenson_Cambridge	CD4 T	Mild/Moderate
stephenson#GGCGTGTGTATGCTTG-MH8919333	10.4873	-0.0375096	Stephenson_Ncl	gdT	Healthy
stephenson#TTTACTGTCTGTGCAA-MH9143424	8.03753	-2.52936	Stephenson_Ncl	NK	Mild/Moderate
liu#CAAGGCCGTTCCGGCA-23_3	11.9656	1.04941	Liu_B2	CD4 T	Severe/Critical
stephenson#CAAGTTGGTACCGCTG-MH9143422	8.87414	-1.71658	Stephenson_Ncl	NK	Mild/Moderate
liu#GAAGCAGCATCGGGTC-03_4	12.0591	2.96873	Liu_B3	CD4 T	Severe/Critical
stephenson#S10_GCTCCTAGTAGCCTCG-1	8.56758	8.62288	Stephenson_Sanger	B	Severe/Critical
liu#CATCGAACATCGGTTA-23_3	10.927	-0.552189	Liu_B2	CD8 T	Severe/Critical
stephenson#ACTGTCCTCCCTGACT-newcastle004v2	-0.35395	2.67882	Stephenson_Ncl	CD14 Mono	Severe/Critical
stephenson#S14_AAAGTAGGTCAAGCGA-1	11.6541	2.91578	Stephenson_Sanger	CD4 T	Severe/Critical
stephenson#TGGCTGGCAATAGCAA-MH9143327	-0.810015	1.82367	Stephenson_Ncl	CD14 Mono	Mild/Moderate
stephenson#TCTTTCCAGTTTGCGT-newcastle21	11.6835	2.73754	Stephenson_Ncl	CD4 T	Severe/Critical
stephenson#ACCCACTCACATGGGA-MH9143320	-0.692078	1.74301	Stephenson_Ncl	CD14 Mono	Severe/Critical
liu#CAAGGCCGTCCTGCTT-8_1	-1.58281	3.46118	Liu_B1	CD14 Mono	Severe/Critical
liu#TTAGTTCGTTCAGACT-10_4	8.22351	8.76947	Liu_B3	B	Healthy
stephenson#GATGCTACAGGAATGC-MH9143420	11.4522	2.43376	Stephenson_Ncl	CD4 T	Mild/Moderate
stephenson#GGGACCTAGACTGTAA-MH9143321	12.0458	1.29912	Stephenson_Ncl	CD4 T	Mild/Moderate
liu#GCGAGAAAGTACACCT-01_2	11.5865	2.23781	Liu_B2	CD4 T	Severe/Critical
liu#TTCCCAGGTCTAGTGT-20_5	12.7027	2.13412	Liu_B3	CD4 T	Severe/Critical
stephenson#CAGCGACAGACGCTTT-MH9179822	8.50724	-2.26495	Stephenson_Ncl	NK	Severe/Critical
liu#TCGGTAACATCAGTCA-12_2	8.19859	-2.21203	Liu_B2	NK	Severe/Critical
stephenson#CTTCTCTTCAACACTG-MH9143427	8.42715	-1.95309	Stephenson_Ncl	NK	Mild/Moderate
stephenson#CAACCAACAGCTGGCT-MH9143427	9.9585	-0.597822	Stephenson_Ncl	NKT	Mild/Moderate
stephenson#CCACGGATCTTAACCT-MH9143321	0.351319	3.02293	Stephenson_Ncl	DC	Mild/Moderate
stephenson#BGCV04_CTCTGGTTCGCCCTTA-1	7.74258	-2.77908	Stephenson_Cambridge	NK	Healthy
liu#CCTAAAGCATGGTCAT-13_2	8.83288	1.14316	Liu_B2	CD4 T	Healthy
stephenson#BGCV05_ACTTGTTCATTTCACT-1	12.4577	1.80356	Stephenson_Cambridge	CD4 T	Mild/Moderate
liu#TAGACCAGTGTTTGGT-10_4	7.91327	8.65189	Liu_B3	B	Severe/Critical
stephenson#BGCV12_TCGTAGATCGTTGCCT-1	8.68146	8.60361	Stephenson_Cambridge	B	Severe/Critical
liu#ACGGAGACAGATTGCT-15_2	12.6851	2.32057	Liu_B2	CD4 T	Severe/Critical
liu#AAAGTAGTCCTAGGGC-23_5	12.5892	1.30125	Liu_B3	CD4 T	Severe/Critical
stephenson#BGCV09_GTCACGGCAAACAACA-1	12.191	3.02678	Stephenson_Cambridge	CD4 T	Severe/Critical
liu#GCTGCAGAGTGGCACA-09_2	11.8442	0.4822	Liu_B2	CD4 T	Severe/Critical
liu#ATGGGAGTCTTAACCT-24_3	10.3208	0.00612174	Liu_B2	CD8 T	Severe/Critical
liu#ATAAGAGAGATCGGGT-10_2	12.4485	1.26241	Liu_B2	CD4 T	Severe/Critical
liu#CTCGGAGTCGCCTGTT-10_4	-0.961213	3.3511	Liu_B3	CD14 Mono	Healthy
stephenson#ATCCGAATCCGTAGTA-MH9143270	7.78531	-1.91677	Stephenson_Ncl	NK	Mild/Moderate
liu#GTCAAGTGTAGCCTCG-14_4	11.9647	2.82385	Liu_B3	CD4 T	Severe/Critical
liu#AAGCCGCTCTTCATGT-16_2	10.3103	-0.847215	Liu_B2	CD8 T	Healthy
stephenson#GGATGTTTCGTCTGAA-MH9143326	-0.813066	1.89438	Stephenson_Ncl	CD14 Mono	Mild/Moderate
stephenson#CACAAACCACCGCTAG-MH9143273	8.41142	0.659513	Stephenson_Ncl	Platelet	Severe/Critical
stephenson#BGCV13_AAGGAGCAGGTAGCCA-1	10.6502	-0.50224	Stephenson_Cambridge	gdT	Healthy
stephenson#GTGCAGCAGATCTGCT-MH9179823	-1.00242	1.77995	Stephenson_Ncl	CD14 Mono	Mild/Moderate
liu#TATGCCCAGTCCAGGA-21_5	10.5747	-0.849788	Liu_B3	CD8 T	Severe/Critical
liu#CACATAGCAGTCAGCC-17_3	9.58778	-0.90977	Liu_B2	gdT	Healthy
liu#TATCTCATCCTTTCGG-05_4	-0.926657	3.28488	Liu_B3	CD14 Mono	Severe/Critical
stephenson#GACAGAGCAAGTTGTC-MH9143271	9.95588	-0.788352	Stephenson_Ncl	gdT	Mild/Moderate
liu#TCGTACCTCTCGTATT-18_5	10.6588	-0.802719	Liu_B3	CD8 T	Severe/Critical
liu#CGTGTAAGTCAAACTC-20_5	7.90462	8.43323	Liu_B3	B	Severe/Critical
stephenson#S15_TGCGCAGCATGGGACA-1	11.6714	2.40726	Stephenson_Sanger	CD8 T	Mild/Moderate
liu#AGCATACCAATCAGAA-21_5	-0.98384	3.12382	Liu_B3	CD14 Mono	Severe/Critical
stephenson#GATCTAGCAAGTCTGT-MH9143327	7.47926	-2.29396	Stephenson_Ncl	NK	Mild/Moderate
stephenson#BGCV04_AATCCAGAGCCACGTC-1	12.0582	1.03976	Stephenson_Cambridge	CD4 T	Mild/Moderate
stephenson#S11_TCATTACTCCACTGGG-1	7.71368	-2.59046	Stephenson_Sanger	NK	Severe/Critical
stephenson#TTTGGTTAGGCTATCT-MH9143323	10.2883	0.217216	Stephenson_Ncl	NK	Mild/Moderate
stephenson#BGCV12_TAGAGCTAGCGACGTA-1	11.7233	2.84236	Stephenson_Cambridge	CD4 T	Severe/Critical
liu#CACTCCATCTCAAACG-07_2	7.90278	-2.01381	Liu_B2	NK	Severe/Critical
liu#TCGGTAATCTTGAGAC-12_4	-1.09274	3.75166	Liu_B3	CD14 Mono	Severe/Critical
stephenson#GGACATTCATCGGGTC-newcastle49	7.89947	-2.13962	Stephenson_Ncl	NK	Severe/Critical
stephenson#BGCV14_GGACAAGGTGCGAAAC-1	12.5056	1.32521	Stephenson_Cambridge	CD4 T	Healthy
stephenson#CACCAGGAGATCCTGT-MH9179822	8.52126	8.50022	Stephenson_Ncl	B	Severe/Critical
liu#GGTGTTATCCTGCAGG-03_4	-0.51289	2.8387	Liu_B3	CD8 T	Severe/Critical
liu#TAGTTGGAGTCTCAAC-22_3	7.93555	8.38653	Liu_B2	B	Healthy
stephenson#S12_GCTCCTAAGATTACCC-1	12.2005	2.48001	Stephenson_Sanger	CD4 T	Severe/Critical
liu#GACGCGTCACGGATAG-24_5	10.7184	-0.822155	Liu_B3	CD8 T	Severe/Critical
stephenson#CGTAGCGTCCACTCCA-MH8919332	12.0446	2.65918	Stephenson_Ncl	CD4 T	Healthy
stephenson#CATCAGAAGTACTTGC-MH9143421	9.89439	-0.406417	Stephenson_Ncl	NKT	Mild/Moderate
liu#TGTTCCGAGGACATTA-05_4	-0.752749	3.59723	Liu_B3	CD14 Mono	Severe/Critical
liu#TTTATGCAGTGACTCT-08_4	-0.701967	3.10584	Liu_B3	CD14 Mono	Severe/Critical
stephenson#S10_GCTTCCAGTTGCCTCT-1	12.4084	0.964113	Stephenson_Sanger	CD4 T	Mild/Moderate
stephenson#CCTACACAGATGCCTT-MH9179824	-0.111982	2.19673	Stephenson_Ncl	CD14 Mono	Mild/Moderate
stephenson#GGGAGATCACTCAGGC-MH8919326	0.414909	2.53296	Stephenson_Ncl	CD16 Mono	Mild/Moderate
stephenson#ACGAGGAGTTCATGGT-MH9143273	8.4432	8.46399	Stephenson_Ncl	B	Severe/Critical
stephenson#BGCV01_CTCGTCACATGCATGT-1	11.5411	3.11253	Stephenson_Cambridge	Platelet	Healthy
liu#CATCGGGCAAGTTGTC-06_2	9.52929	-1.32511	Liu_B2	unassigned	Healthy
stephenson#CGACCTTTCTCCAGGG-MH9143424	8.36899	8.61329	Stephenson_Ncl	B	Mild/Moderate
liu#TAGTTGGAGCTGCGAA-5_1	-1.1981	3.16459	Liu_B1	CD14 Mono	Severe/Critical
stephenson#BGCV07_CCACGGAGTGCCTGGT-1	10.2104	-0.0296191	Stephenson_Cambridge	CD8 T	Mild/Moderate
liu#CTTAGGACAGGAATGC-17_3	7.95733	8.59344	Liu_B2	B	Healthy
stephenson#ACGGCCACAGGATCGA-MH9143270	7.68747	-2.00253	Stephenson_Ncl	NK	Mild/Moderate
stephenson#BGCV02_CGTAGCGCATAAAGGT-1	9.3862	-1.39428	Stephenson_Cambridge	NK	Healthy
stephenson#BGCV04_TCAGCAAGTTCGGGCT-1	10.9851	0.838867	Stephenson_Cambridge	CD4 T	Mild/Moderate
liu#CAGATCACATTACGAC-04_4	-0.29293	3.35089	Liu_B3	CD14 Mono	Healthy
stephenson#BGCV14_CTCGGAGAGGCTCTTA-1	10.5028	-0.621019	Stephenson_Cambridge	CD8 T	Severe/Critical
stephenson#S13_GGCTCGATCGGTTAAC-1	11.2143	2.79063	Stephenson_Sanger	CD4 T	Severe/Critical
liu#CGTAGGCGTTAAAGAC-20_5	7.98733	8.3348	Liu_B3	B	Severe/Critical
stephenson#AGGTCCGCAAGCCGTC-MH9143275	7.52734	1.01583	Stephenson_Ncl	Plasma	Mild/Moderate
liu#GACTACACACAGTCGC-21_3	8.05732	8.52684	Liu_B2	B	Severe/Critical
stephenson#ACGGGCTCAGTCTTCC-MH8919329	11.3613	2.52852	Stephenson_Ncl	CD4 T	Severe/Critical
stephenson#GTAACGTCAGTCCTTC-MH9179822	10.1572	-1.01375	Stephenson_Ncl	CD8 T	Severe/Critical
liu#ATAAGAGGTGTCGCTG-17_5	10.2131	-0.955526	Liu_B3	intermediate	Severe/Critical
stephenson#BGCV01_CCACTACTCTTAGAGC-1	12.5729	2.40179	Stephenson_Cambridge	CD4 T	Mild/Moderate
stephenson#GCAATCAAGCCAACAG-MH9143277	-0.240618	2.16478	Stephenson_Ncl	CD14 Mono	Severe/Critical
stephenson#TATTACCTCTAGAGTC-MH9143275	10.864	2.44259	Stephenson_Ncl	CD4 T	Mild/Moderate
stephenson#TGATTTCTCCTTCAAT-MH9143321	11.5908	1.72642	Stephenson_Ncl	CD4 T	Mild/Moderate
stephenson#GTGCAGCAGATATGCA-MH8919178	1.31406	2.63972	Stephenson_Ncl	CD16 Mono	Healthy
stephenson#BGCV12_CTAATGGAGAGCTATA-1	12.1669	1.74576	Stephenson_Cambridge	CD4 T	Severe/Critical
stephenson#TCAGCAAAGACCTTTG-MH9143422	12.3752	2.39947	Stephenson_Ncl	CD4 T	Mild/Moderate
stephenson#CTGATCCAGGTGATAT-MH9179826	8.58784	8.51452	Stephenson_Ncl	B	Severe/Critical
stephenson#BGCV05_CGTTAGAGTGGCCCTA-1	8.05015	-2.31046	Stephenson_Cambridge	NK	Mild/Moderate
stephenson#TCGAGGCTCACGACTA-MH9143422	7.46116	-1.58657	Stephenson_Ncl	NK	Mild/Moderate
stephenson#TCCACACAGTCGATAA-MH8919327	7.81949	-2.62114	Stephenson_Ncl	NK	Severe/Critical
stephenson#GGTGCGTAGTGCTGCC-MH9143270	11.3182	2.17484	Stephenson_Ncl	CD4 T	Mild/Moderate
stephenson#CCTATTAAGCGCTCCA-MH9179824	7.82162	8.102	Stephenson_Ncl	intermediate	Mild/Moderate
stephenson#BGCV06_CGCTGGAGTACTTAGC-1	8.65566	8.49394	Stephenson_Cambridge	B	Mild/Moderate
stephenson#TCATTACTCGCGCCAA-MH8919333	12.0598	1.24598	Stephenson_Ncl	CD4 T	Healthy
liu#CATGGCGTCGTACCGG-06_2	7.43188	0.9476	Liu_B2	Plasma	Severe/Critical
liu#ACGATGTTCCTCATTA-10_4	-0.866957	3.18701	Liu_B3	CD14 Mono	Severe/Critical
liu#ACGTCAATCGTACGGC-12_2	12.2718	1.52631	Liu_B2	CD4 T	Severe/Critical
liu#CTTGGCTGTCTCATCC-06_4	11.1122	1.91931	Liu_B3	CD8 T	Severe/Critical
liu#CGTTCTGAGATGAGAG-05_2	12.0278	3.17302	Liu_B2	CD4 T	Severe/Critical
stephenson#CACCACTTCCCTCTTT-MH9179821	11.3247	2.13811	Stephenson_Ncl	CD4 T	Mild/Moderate
stephenson#AAGTCTGTCGCGTTTC-MH9143423	-1.30356	1.88793	Stephenson_Ncl	CD14 Mono	Mild/Moderate
liu#GCTGCAGGTAGCACGA-20_5	10.1636	-0.758386	Liu_B3	NKT	Healthy
liu#CTACATTTCTGGTGTA-15_2	12.8098	1.92324	Liu_B2	CD4 T	Severe/Critical
liu#TGTTCCGTCCAAAGTC-14_4	11.9667	3.03014	Liu_B3	CD4 T	Severe/Critical
stephenson#AAGGAGCAGTTAGGTA-MH8919331	10.6465	1.96189	Stephenson_Ncl	CD4 T	Mild/Moderate
liu#GACGTGCGTTCATGGT-17_5	13.1105	1.44028	Liu_B3	CD4 T	Healthy
liu#TCACAAGCAGCTCCGA-14_4	-1.64586	3.58248	Liu_B3	CD14 Mono	Severe/Critical
liu#AGTCTTTCAGGGTTAG-20_3	10.5948	-0.567122	Liu_B2	NKT	Healthy
liu#GGATGTTAGACGCTTT-3_1	-1.27836	3.27983	Liu_B1	CD14 Mono	Severe/Critical
stephenson#BGCV09_GTAACGTAGCTAGGCA-1	7.95809	-1.93584	Stephenson_Cambridge	NK	Severe/Critical
liu#CATCGAATCCGTTGTC-03_2	11.5905	3.06778	Liu_B2	CD4 T	Severe/Critical
liu#CCTCAGTAGAATTGTG-11_4	10.1037	-0.741928	Liu_B3	NKT	Severe/Critical
stephenson#BGCV06_CACATTTTCAGGCGAA-1	7.49697	1.01081	Stephenson_Cambridge	Plasma	Mild/Moderate
liu#AGATTGCAGTCGCCGT-09_2	11.6133	3.26643	Liu_B2	CD4 T	Severe/Critical
stephenson#S23_CTCTGGTAGAGCTTCT-1	11.7592	1.25501	Stephenson_Sanger	CD8 T	Severe/Critical
stephenson#BGCV01_CTCGGGACAGTATGCT-1	12.1738	2.54462	Stephenson_Cambridge	CD4 T	Healthy
liu#ACCAGTAAGTGTACGG-07_4	11.7048	2.2644	Liu_B3	CD4 T	Severe/Critical
stephenson#BGCV05_CCAATCCCAGCTGCTG-1	7.46597	-2.25504	Stephenson_Cambridge	NK	Severe/Critical
stephenson#BGCV03_GCTTCCACAGATAATG-1	12.7712	1.66526	Stephenson_Cambridge	CD4 T	Mild/Moderate
stephenson#GACGTGCAGATCTGCT-MH9143321	10.9252	1.29422	Stephenson_Ncl	CD4 T	Mild/Moderate
stephenson#CGGACACTCAACCAAC-MH9143323	11.1975	2.34369	Stephenson_Ncl	CD4 T	Mild/Moderate
stephenson#BGCV06_AAAGATGAGGCGATAC-1	12.2708	1.69025	Stephenson_Cambridge	CD4 T	Mild/Moderate
stephenson#TTTATGCAGAGTTGGC-MH9143371	10.1133	-0.827435	Stephenson_Ncl	CD8 T	Mild/Moderate
stephenson#ATCTACTTCCCGGATG-MH9143421	8.34616	-2.031	Stephenson_Ncl	NK	Mild/Moderate
liu#CTGTGCTAGGTGCTTT-23_3	9.30209	-1.40114	Liu_B2	NK	Healthy
stephenson#GCGCAACAGCTAACAA-MH9143420	10.7644	-0.411208	Stephenson_Ncl	CD8 T	Mild/Moderate
liu#CCTAAAGTCGCCTGAG-10_2	-1.3748	3.68252	Liu_B2	CD14 Mono	Severe/Critical
liu#GGCAATTTCTGCTGTC-14_2	-0.730966	3.27287	Liu_B2	CD14 Mono	Severe/Critical
stephenson#ACGGGCTTCGGTGTTA-newcastle74	12.5907	2.25784	Stephenson_Ncl	CD4 T	Healthy
stephenson#CTTAGGAAGCCACGCT-MH9143321	-1.21616	1.77259	Stephenson_Ncl	CD14 Mono	Mild/Moderate
liu#ATTGGACTCCGAATGT-7_1	-1.24985	2.07896	Liu_B1	NK	Mild/Moderate
liu#ACTTTCAAGAAACCAT-11_2	8.10043	-2.37045	Liu_B2	NK	Healthy
stephenson#TACCTTAAGAGAACAG-MH8919327	-0.892834	1.72745	Stephenson_Ncl	CD14 Mono	Severe/Critical
stephenson#BGCV06_CCTATTAAGGCGTACA-1	7.98698	-2.68863	Stephenson_Cambridge	NK	Mild/Moderate
stephenson#S23_CGGAGCTTCTTCGGTC-1	0.0738133	2.2556	Stephenson_Sanger	CD14 Mono	Mild/Moderate
liu#TACGGGCTCTTCTGGC-06_2	11.9934	3.01126	Liu_B2	CD4 T	Severe/Critical
stephenson#S24_TTTCCTCCAAATTGCC-1	8.53104	8.39523	Stephenson_Sanger	B	Mild/Moderate
stephenson#BGCV07_TACACGAGTGGAAAGA-1	13.1187	1.85469	Stephenson_Cambridge	CD4 T	Mild/Moderate
stephenson#CCGGGATTCAGGCAAG-newcastle21v2	10.7255	2.02224	Stephenson_Ncl	CD8 T	Severe/Critical
stephenson#TCCACACCATTCGACA-MH8919331	10.5927	2.01802	Stephenson_Ncl	CD8 T	Mild/Moderate
stephenson#AACACGTGTAAGGGAA-MH8919333	11.0244	2.63682	Stephenson_Ncl	CD4 T	Healthy
stephenson#GACGTGCTCTAACTCT-MH8919332	11.1261	0.300894	Stephenson_Ncl	CD14 Mono	Healthy
stephenson#AGATTGCCAAGACGTG-MH8919333	-1.13121	2.78586	Stephenson_Ncl	CD14 Mono	Healthy
stephenson#TGTTCCGTCAGGCGAA-MH9143270	10.9873	2.31864	Stephenson_Ncl	CD4 T	Mild/Moderate
liu#CTGATCCCACCTCGTT-17_5	-0.758884	3.48723	Liu_B3	CD14 Mono	Severe/Critical
stephenson#GCCAAATCACGGCGTT-MH8919330	11.8552	2.27101	Stephenson_Ncl	CD4 T	Mild/Moderate
liu#TTGAACGGTTAAGTAG-19_3	8.39829	8.34647	Liu_B2	B	Severe/Critical
liu#GTTCTCGCAGTCAGCC-12_4	-1.1657	2.15166	Liu_B3	CD14 Mono	Severe/Critical
liu#AGATCTGTCTAACTGG-21_5	-0.711299	3.49233	Liu_B3	CD14 Mono	Severe/Critical
stephenson#CACACAATCGCACTCT-MH9143422	10.9851	-0.329746	Stephenson_Ncl	CD8 T	Mild/Moderate
liu#GTCTTCGAGCAGCCTC-10_2	11.8417	2.82918	Liu_B2	CD4 T	Severe/Critical
stephenson#GCATGATAGACACTAA-MH9143423	7.53336	-2.28468	Stephenson_Ncl	NK	Mild/Moderate
liu#GGATTACGTGCCTTGG-23_5	11.2966	2.68891	Liu_B3	CD4 T	Severe/Critical
stephenson#BGCV11_CTTAGGACAATGTTGC-1	11.3908	2.36795	Stephenson_Cambridge	CD4 T	Mild/Moderate
stephenson#BGCV13_GGACATTAGGAATGGA-1	11.3366	-0.449992	Stephenson_Cambridge	gdT	Mild/Moderate
liu#TGCGGGTTCATAGCAC-10_4	12.8682	1.22597	Liu_B3	intermediate	Severe/Critical
liu#CGACCTTGTCATGCCG-17_3	8.04027	8.30529	Liu_B2	B	Severe/Critical
liu#GCAGTTAGTAGGCATG-18_3	7.44297	0.93434	Liu_B2	Plasma	Severe/Critical
liu#CTGCGGAGTAGTGAAT-21_5	7.88021	-2.64923	Liu_B3	NK	Severe/Critical
liu#AGCAGCCAGTGTTAGA-05_2	-0.854753	3.19218	Liu_B2	CD14 Mono	Severe/Critical
stephenson#AACCATGTCAACCAAC-MH9143271	11.5098	-0.551536	Stephenson_Ncl	gdT	Mild/Moderate
liu#TGCGGGTAGATCTGCT-1_1	13.0964	1.7575	Liu_B1	CD4 T	Healthy
stephenson#TGGCTGGCAGCTTCGG-MH9143275	8.02931	8.29639	Stephenson_Ncl	B	Mild/Moderate
liu#TTGAACGGTTGGACCC-22_3	8.09045	8.4357	Liu_B2	B	Severe/Critical
stephenson#ACTGCTCAGGCCATAG-MH9143276	10.8277	2.54913	Stephenson_Ncl	CD8 T	Mild/Moderate
stephenson#TCGTAGAGTTGCCTCT-MH9143427	10.299	0.140574	Stephenson_Ncl	CD8 T	Mild/Moderate
stephenson#GGAACTTGTACCTACA-MH9143422	0.67275	2.49139	Stephenson_Ncl	CD16 Mono	Mild/Moderate
stephenson#CGAGCACAGTTACGGG-MH9143320	-1.16237	1.89854	Stephenson_Ncl	CD14 Mono	Severe/Critical
stephenson#S9_GACCAATAGTAGCGGT-1	11.1845	2.46423	Stephenson_Sanger	CD4 T	Severe/Critical
liu#ACACCAACAACTGCGC-08_2	8.14137	-2.55785	Liu_B2	NK	Severe/Critical
stephenson#CTCGGAGCATGTTCCC-MH9143424	11.313	2.4418	Stephenson_Ncl	CD4 T	Mild/Moderate
stephenson#S12_ATGTGTGGTCCAGTAT-1	10.7238	-0.282005	Stephenson_Sanger	CD8 T	Mild/Moderate
stephenson#BGCV07_CTACGTCAGATCTGAA-1	7.58571	-2.50666	Stephenson_Cambridge	NK	Mild/Moderate
liu#GGTATTGAGTGGAGAA-21_5	12.4703	1.61625	Liu_B3	CD4 T	Severe/Critical
liu#GATGCTAGTCGGATCC-18_5	12.5656	2.85164	Liu_B3	CD4 T	Healthy
stephenson#AAATGCCAGAATGTGT-MH9143271	-0.360684	1.93108	Stephenson_Ncl	CD14 Mono	Mild/Moderate
stephenson#CTTAACTCATGTTCCC-MH9143421	8.19917	-2.05652	Stephenson_Ncl	NK	Mild/Moderate
liu#CCTCTGAGTGCTAGCC-12_2	7.54017	-2.29938	Liu_B2	NK	Severe/Critical
liu#CAGTAACAGTGTTAGA-10_2	-1.51537	3.35884	Liu_B2	CD14 Mono	Severe/Critical
liu#AACTCTTAGAGTCTGG-03_4	-1.05843	3.60155	Liu_B3	CD14 Mono	Severe/Critical
stephenson#ACGGAGAGTCTAAACC-MH9143426	7.43367	-2.23151	Stephenson_Ncl	NK	Mild/Moderate
stephenson#BGCV10_CAGAGAGAGGATGGAA-1	-0.25865	2.76197	Stephenson_Cambridge	CD14 Mono	Healthy
stephenson#AAGTCTGCACGAAACG-MH9143321	11.6093	1.31032	Stephenson_Ncl	CD4 T	Mild/Moderate
liu#CCTAAAGTCCAGAAGG-22_3	10.454	-0.494883	Liu_B2	CD8 T	Severe/Critical
stephenson#BGCV07_GGGAGATGTGCGGTAA-1	10.552	0.128912	Stephenson_Cambridge	Platelet	Mild/Moderate
liu#AGATCTGGTGTGTGCC-08_2	12.9959	2.45496	Liu_B2	CD4 T	Severe/Critical
stephenson#GATTCAGAGTGGGTTG-newcastle004v2	8.46972	8.41809	Stephenson_Ncl	B	Severe/Critical
stephenson#BGCV14_TTTCCTCGTGATAAAC-1	10.4734	-0.564364	Stephenson_Cambridge	CD8 T	Mild/Moderate
liu#GGCGTGTTCAGTCCCT-13_4	-1.59603	3.32548	Liu_B3	CD14 Mono	Severe/Critical
liu#GTTTCTACAAACTGTC-02_2	8.35456	0.785467	Liu_B2	Platelet	Healthy
liu#AGGTCCGTCACCATAG-02_4	11.7592	0.383197	Liu_B3	CD8 T	Severe/Critical
stephenson#ACTTGTTTCCACGTTC-MH9143273	7.73447	0.93552	Stephenson_Ncl	MAST	Severe/Critical
liu#CTCATTACACAGGAGT-24_3	9.78196	-0.473324	Liu_B2	NK	Severe/Critical
liu#TCACGAAGTGCTCTTC-01_4	-1.2303	3.18089	Liu_B3	CD14 Mono	Healthy
liu#GGAACTTCAGCTTAAC-12_4	8.08715	8.78588	Liu_B3	B	Severe/Critical
stephenson#BGCV05_CCTCAGTAGACAGACC-1	11.1095	2.68517	Stephenson_Cambridge	CD4 T	Mild/Moderate
liu#GTACTCCGTTATTCTC-19_5	13.0618	2.32195	Liu_B3	CD4 T	Healthy
stephenson#S24_AAAGTAGAGTGTTAGA-1	12.5537	2.86592	Stephenson_Sanger	CD4 T	Severe/Critical
stephenson#BGCV14_AGCCTAAAGACCGGAT-1	9.70811	-0.961551	Stephenson_Cambridge	NKT	Mild/Moderate
stephenson#GGCTGGTTCTATCCTA-MH9143277	-1.15042	2.13141	Stephenson_Ncl	CD14 Mono	Severe/Critical
stephenson#TTTATGCAGTAGGCCA-MH9143277	9.94553	-0.202142	Stephenson_Ncl	CD8 T	Severe/Critical
liu#GTTACAGCACGTCAGC-09_2	11.2499	3.23091	Liu_B2	CD8 T	Healthy
liu#GCTGCTTAGTGCAAGC-18_3	11.2518	0.077034	Liu_B2	gdT	Severe/Critical
stephenson#GTCTTCGTCGTACGGC-MH9143271	11.3927	-0.389356	Stephenson_Ncl	MAIT	Mild/Moderate
liu#ACCAGTAGTGTTCTTT-02_2	8.28602	0.900993	Liu_B2	unassigned	Severe/Critical
liu#TCCACACTCATGTCCC-07_4	-0.817776	3.06542	Liu_B3	CD14 Mono	Severe/Critical
stephenson#CTAATGGGTTTAAGCC-MH9143325	0.722697	2.48805	Stephenson_Ncl	CD16 Mono	Severe/Critical
stephenson#GTTACAGAGTCACGCC-MH9143371	9.81827	-0.613156	Stephenson_Ncl	NK	Mild/Moderate
stephenson#BGCV07_CTCTGGTAGAGTAATC-1	-0.661389	1.74191	Stephenson_Cambridge	CD14 Mono	Mild/Moderate
stephenson#S24_CGTGTAATCCAGTATG-1	-0.571799	2.16176	Stephenson_Sanger	CD14 Mono	Mild/Moderate
stephenson#BGCV14_GGAGCAAGTCTAAACC-1	-0.918733	3.00425	Stephenson_Cambridge	CD14 Mono	Mild/Moderate
liu#CACCAGGGTGGCCCTA-05_2	8.32786	-2.34662	Liu_B2	NK	Severe/Critical
liu#TAGTGGTCAGTTCATG-09_2	8.26374	-2.25449	Liu_B2	NK	Severe/Critical
liu#CACATAGGTTTGTTTC-3_1	8.80517	-2.00515	Liu_B1	NK	Mild/Moderate
liu#TAAGAGAGTATATGAG-15_4	13.1581	1.29778	Liu_B3	CD4 T	Severe/Critical
stephenson#GACTACATCAGTCAGT-MH9143277	-0.501006	1.85283	Stephenson_Ncl	CD16 Mono	Severe/Critical
stephenson#TGGGCGTAGTTGAGTA-MH8919179	12.3543	1.7466	Stephenson_Ncl	CD4 T	Healthy
liu#CCTTTCTAGAGGTTGC-09_2	11.9833	2.97468	Liu_B2	CD4 T	Severe/Critical
stephenson#AGTGTCAAGCTAGCCC-MH8919329	10.996	-0.600082	Stephenson_Ncl	intermediate	Severe/Critical
stephenson#GTGCATAAGGCCCTCA-MH9143324	0.69476	2.53029	Stephenson_Ncl	CD16 Mono	Mild/Moderate
liu#TTAGGACTCCATGAGT-21_5	11.9496	-0.0865314	Liu_B3	MAIT	Severe/Critical
stephenson#CCTACCATCAAACCAC-MH9143326	8.29462	-1.24229	Stephenson_Ncl	CD8 T	Mild/Moderate
stephenson#ATTGGACTCCGTCATC-newcastle49	-0.660505	1.72233	Stephenson_Ncl	CD14 Mono	Severe/Critical
stephenson#TGCGTGGCAAACAACA-MH9143275	7.53868	0.982755	Stephenson_Ncl	Plasma	Mild/Moderate
liu#GTGAAGGGTGCTCTTC-09_2	13.0287	1.37313	Liu_B2	CD4 T	Severe/Critical
stephenson#GGACATTCACGAGAGT-MH9143422	10.0715	-0.701398	Stephenson_Ncl	NKT	Mild/Moderate
liu#ACGGAGATCCGTCAAA-09_4	-1.18436	3.33054	Liu_B3	CD14 Mono	Severe/Critical
stephenson#AAAGTAGGTTTACTCT-MH9143275	7.66215	0.893801	Stephenson_Ncl	Plasma	Mild/Moderate
stephenson#TTAGTTCGTACACCGC-MH8919331	10.4316	-0.153099	Stephenson_Ncl	CD8 T	Mild/Moderate
liu#ACGAGGAGTCATTAGC-4_1	11.2248	3.20498	Liu_B1	CD8 T	Healthy
stephenson#AGGTCCGAGCGTTGCC-MH9143276	-0.414948	1.9625	Stephenson_Ncl	CD14 Mono	Mild/Moderate
stephenson#S10_CGACCTTAGTGTTTGC-1	11.7016	2.26337	Stephenson_Sanger	CD4 T	Severe/Critical
stephenson#TGCCCATGTACTCGCG-MH9179821	11.0891	2.2774	Stephenson_Ncl	CD4 T	Mild/Moderate
liu#TCACGAAAGCAGGCTA-16_4	13.0895	1.68105	Liu_B3	CD4 T	Healthy
stephenson#BGCV10_CTTCTCTTCTTCATGT-1	12.9418	2.0458	Stephenson_Cambridge	CD4 T	Healthy
stephenson#BGCV14_GGGATGACACTGTTAG-1	8.15555	-2.45876	Stephenson_Cambridge	NK	Severe/Critical
stephenson#CAGCTGGTCGCCGTGA-MH9143275	7.56493	0.998981	Stephenson_Ncl	Plasma	Mild/Moderate
stephenson#AGGTCATGTTGCGTTA-MH9143424	10.4887	-0.625072	Stephenson_Ncl	CD8 T	Mild/Moderate
stephenson#AGTGTCACAGACAAGC-newcastle004v2	11.3251	2.50483	Stephenson_Ncl	CD4 T	Severe/Critical
stephenson#TGACAACGTAAACCTC-MH9143327	-0.395083	1.67978	Stephenson_Ncl	CD14 Mono	Mild/Moderate
liu#TGCGTGGTCTATCGCC-20_3	10.567	-0.21813	Liu_B2	CD8 T	Severe/Critical
liu#GGGAGATTCCAGTAGT-06_2	12.8062	1.49961	Liu_B2	CD4 T	Severe/Critical
stephenson#BGCV01_CACCTTGTCAGCTGGC-1	11.513	2.57403	Stephenson_Cambridge	CD4 T	Healthy
liu#CATCAAGTCAGGATCT-20_3	11.0036	-0.491365	Liu_B2	CD8 T	Severe/Critical
liu#CGTCTACGTTCCAACA-3_1	8.07216	8.02787	Liu_B1	B	Severe/Critical
stephenson#GTACGTAAGAGCCCAA-MH8919328	1.14271	2.58012	Stephenson_Ncl	CD16 Mono	Severe/Critical
liu#TGTGTTTTCGTCCAGG-18_5	12.8442	2.07462	Liu_B3	CD4 T	Severe/Critical
stephenson#TCGCGTTGTCAAACTC-MH8919328	10.083	-0.654156	Stephenson_Ncl	NKT	Severe/Critical
liu#AGAGCTTTCCTATGTT-08_4	7.58446	-1.58465	Liu_B3	NK	Healthy
liu#TTAACTCAGAAGAAGC-15_4	12.775	2.6151	Liu_B3	gdT	Severe/Critical
liu#GGGCACTCACAGCCCA-10_4	8.14288	8.64259	Liu_B3	B	Severe/Critical
stephenson#GGAACTTTCCTAGAAC-MH9143324	-1.22777	2.11804	Stephenson_Ncl	CD14 Mono	Mild/Moderate
liu#CATGCCTGTGTTGGGA-16_4	-1.10836	3.54946	Liu_B3	CD14 Mono	Severe/Critical
stephenson#GAGGTGACATTAACCG-MH9143326	-0.554187	1.60343	Stephenson_Ncl	CD14 Mono	Mild/Moderate
liu#AGGGAGTCATGCAATC-04_2	11.5953	2.62687	Liu_B2	CD4 T	Severe/Critical
stephenson#S16_TATTACCTCATATCGG-1	8.49135	7.95501	Stephenson_Sanger	CD4 T	Mild/Moderate
stephenson#S12_AGATTGCGTGCCTTGG-1	10.4013	-0.28077	Stephenson_Sanger	CD8 T	Mild/Moderate
liu#CATGCCTGTTCGTGAT-18_5	10.511	-0.655442	Liu_B3	intermediate	Severe/Critical
stephenson#TTCTTAGTCGAACGGA-MH8919326	9.84534	-1.04625	Stephenson_Ncl	gdT	Mild/Moderate
liu#ACGGCCACATATGCTG-05_2	11.7568	2.56503	Liu_B2	CD4 T	Severe/Critical
stephenson#S15_ATCTGCCCAGCGATCC-1	11.3064	-0.439784	Stephenson_Sanger	MAIT	Mild/Moderate
liu#GTACTTTCATTGCGGC-3_1	-1.17532	3.49563	Liu_B1	CD14 Mono	Severe/Critical
liu#CTCGAAATCGGAGCAA-7_1	-1.52476	3.32563	Liu_B1	CD14 Mono	Severe/Critical
stephenson#CAGAATCCACGGCCAT-MH8919326	-1.05922	1.5459	Stephenson_Ncl	CD14 Mono	Mild/Moderate
liu#GACTAACAGAAGGTGA-19_5	12.906	1.70595	Liu_B3	CD4 T	Severe/Critical
stephenson#CATCCACTCCTACAGA-MH9143324	8.56038	8.49673	Stephenson_Ncl	B	Mild/Moderate
stephenson#CAAGTTGTCAACTCTT-MH8919328	1.08967	2.57814	Stephenson_Ncl	CD16 Mono	Severe/Critical
liu#GGAATAACACCTCGTT-16_2	10.5714	0.0542567	Liu_B2	CD8 T	Severe/Critical
stephenson#CTTTGCGCAGCCACCA-MH9143276	7.50651	-2.09787	Stephenson_Ncl	NK	Mild/Moderate
liu#ACGCAGCCAATGGAAT-7_1	7.95556	8.0475	Liu_B1	B	Severe/Critical
liu#ACGCAGCTCCTATTCA-4_1	-1.27515	3.69944	Liu_B1	CD14 Mono	Severe/Critical
stephenson#GAGCAGACAGCCTTGG-MH9143423	8.3993	8.30944	Stephenson_Ncl	B	Mild/Moderate
stephenson#AGCTCTCAGACTAAGT-MH9143323	10.7864	-0.117746	Stephenson_Ncl	NKT	Mild/Moderate
stephenson#BGCV09_AACCGCGGTTCAGACT-1	12.8292	1.66084	Stephenson_Cambridge	CD4 T	Healthy
stephenson#S24_CAGCTAATCAGCATGT-1	8.04971	-2.1933	Stephenson_Sanger	NK	Severe/Critical
stephenson#TTCCCAGCACGTTGGC-MH9143324	-0.173638	2.37152	Stephenson_Ncl	CD14 Mono	Mild/Moderate
liu#TTTATGCCAGGGTTAG-07_4	9.71414	-1.04159	Liu_B3	NKT	Severe/Critical
stephenson#S12_TGGCCAGCACTGTTAG-1	-0.854353	1.94733	Stephenson_Sanger	CD14 Mono	Mild/Moderate
stephenson#S12_TGACTTTTCCCGACTT-1	8.58356	-2.33966	Stephenson_Sanger	NK	Mild/Moderate
stephenson#TCGGGACTCAACCAAC-MH9143276	12.321	1.52589	Stephenson_Ncl	CD4 T	Mild/Moderate
stephenson#AACTCTTGTCTCTTTA-MH9143424	10.7012	-0.126284	Stephenson_Ncl	CD8 T	Mild/Moderate
stephenson#BGCV06_GTGTGCGTCCGAATGT-1	9.98287	-0.245561	Stephenson_Cambridge	NKT	Mild/Moderate
stephenson#CAAGATCAGCTCTCGG-MH8919178	-0.846978	2.50928	Stephenson_Ncl	CD14 Mono	Healthy
stephenson#CCTAGCTGTCAGAGGT-MH9143423	8.07813	8.1057	Stephenson_Ncl	B	Mild/Moderate
stephenson#TGTCCCATCCCTGACT-newcastle49	10.9715	2.56215	Stephenson_Ncl	CD4 T	Severe/Critical
stephenson#CGCGTTTCAACGATGG-MH8919178	8.07748	8.14753	Stephenson_Ncl	B	Healthy
stephenson#S24_CGTCTACGTGCAGGTA-1	8.5291	8.23402	Stephenson_Sanger	B	Severe/Critical
stephenson#BGCV04_CGCTATCAGACCTAGG-1	11.4071	3.17918	Stephenson_Cambridge	CD4 T	Mild/Moderate
liu#ACGCCGATCACCACCT-10_2	-1.51529	3.56344	Liu_B2	CD14 Mono	Severe/Critical
liu#CCTACACTCACGAAGG-02_4	8.34205	-2.14174	Liu_B3	NK	Severe/Critical
stephenson#GGATTACAGCTGGAAC-MH8919330	7.67831	-2.7465	Stephenson_Ncl	NK	Mild/Moderate
liu#CTCAGAAAGGATGGAA-19_5	10.4497	-0.959139	Liu_B3	gdT	Healthy
stephenson#CTGATCCTCAAACGGG-MH8919327	10.1508	-0.2105	Stephenson_Ncl	CD8 T	Severe/Critical
stephenson#TGATTTCGTGATAAAC-MH9143326	-1.05398	1.56422	Stephenson_Ncl	CD14 Mono	Mild/Moderate
stephenson#CACACTCAGAGTACCG-MH8919326	1.00915	2.54669	Stephenson_Ncl	CD16 Mono	Mild/Moderate
liu#TGAGGGAGTTCACCTC-24_3	12.5682	1.94295	Liu_B2	CD4 T	Healthy
liu#TCAGGTATCAGATAAG-01_4	0.142266	3.1708	Liu_B3	DC	Healthy
stephenson#GAAACTCCATGTCGAT-MH8919179	10.3141	-0.787549	Stephenson_Ncl	NKT	Healthy
stephenson#CCACTACAGAGCAATT-MH9143323	8.37753	-1.76786	Stephenson_Ncl	NK	Mild/Moderate
stephenson#S11_TACTCATAGAACTGTA-1	-1.28907	2.2158	Stephenson_Sanger	CD14 Mono	Severe/Critical
stephenson#GACCTGGGTCTTGTCC-newcastle20	-1.12854	2.39168	Stephenson_Ncl	CD14 Mono	Mild/Moderate
stephenson#S23_AGTGAGGAGCTTATCG-1	10.2448	-0.76589	Stephenson_Sanger	NKT	Severe/Critical
stephenson#S23_GCACTCTAGCCCAATT-1	12.641	2.55245	Stephenson_Sanger	CD4 T	Severe/Critical
stephenson#BGCV05_AACTCCCCAAGGCTCC-1	11.5946	2.65586	Stephenson_Cambridge	CD4 T	Mild/Moderate
liu#CGTCACTAGATAGGAG-05_4	12.9276	1.42275	Liu_B3	CD4 T	Severe/Critical
liu#TACGGTATCGCGTAGC-12_2	8.34508	-2.2713	Liu_B2	NK	Healthy
stephenson#TCAGCAATCAGCACAT-MH9143324	12.0809	1.98391	Stephenson_Ncl	CD4 T	Mild/Moderate
liu#CTGTGCTAGCTCCCAG-07_4	10.4851	-0.816248	Liu_B3	CD8 T	Severe/Critical
liu#TACGGATCAGGATTGG-22_3	12.4614	2.74333	Liu_B2	CD4 T	Healthy
stephenson#GGTGAAGCAGCAGTTT-MH8919282	8.54294	8.43905	Stephenson_Ncl	B	Healthy
liu#TTCCCAGTCCACGAAT-16_2	11.8516	3.20984	Liu_B2	CD4 T	Severe/Critical
stephenson#CTGCTGTCATAAAGGT-MH8919332	-0.677903	2.67908	Stephenson_Ncl	CD14 Mono	Healthy
liu#AAACGGGGTAAGTGTA-01_2	12.1333	2.99896	Liu_B2	CD4 T	Healthy
stephenson#ATTGGACTCTAACGGT-MH9143427	11.2042	-0.151894	Stephenson_Ncl	MAIT	Mild/Moderate
liu#GTAACGTCAAGACACG-04_4	8.14651	8.71781	Liu_B3	B	Severe/Critical
stephenson#TACACGAAGACTCGGA-MH8919328	1.23182	2.66885	Stephenson_Ncl	CD16 Mono	Severe/Critical
stephenson#CTAACTTTCAACCAAC-MH9143422	11.5634	2.85687	Stephenson_Ncl	CD4 T	Mild/Moderate
stephenson#S23_TCCACACGTATTCGTG-1	12.4392	1.6427	Stephenson_Sanger	CD4 T	Mild/Moderate
liu#TCGTACCTCGTTTAGG-10_2	11.9806	3.20743	Liu_B2	CD4 T	Severe/Critical
stephenson#GGACATTGTGTTAAGA-MH9143427	11.1899	3.12404	Stephenson_Ncl	NK	Mild/Moderate
liu#CGATGGCGTTGAACTC-03_4	8.32587	8.46439	Liu_B3	B	Healthy
stephenson#CGCTATCAGCCAACAG-MH8919329	11.5628	2.03453	Stephenson_Ncl	CD4 T	Severe/Critical
stephenson#TTTATGCAGAGTACCG-newcastle004v2	10.1812	-0.924619	Stephenson_Ncl	CD8 T	Severe/Critical
stephenson#ACAGCTAAGTATTGGA-MH8919283	11.1967	2.07615	Stephenson_Ncl	CD4 T	Healthy
liu#GATGAAACATATGGTC-22_3	7.93951	8.20721	Liu_B2	B	Severe/Critical
stephenson#BGCV01_GACGTTAGTAGAGCTG-1	12.2105	2.4013	Stephenson_Cambridge	CD4 T	Healthy
liu#TGAGAGGTCGGAAACG-17_3	12.1854	2.007	Liu_B2	CD4 T	Healthy
stephenson#CATGACACACCAGTTA-MH8919329	11.1575	1.74932	Stephenson_Ncl	CD4 T	Severe/Critical
stephenson#TACTTACCAAACTGTC-newcastle21v2	11.1667	3.02287	Stephenson_Ncl	CD8 T	Severe/Critical
stephenson#GACGTGCAGGACTGGT-MH9143427	-0.805679	1.96803	Stephenson_Ncl	CD14 Mono	Mild/Moderate
liu#TCCACACTCTCAAGTG-04_2	11.7314	-0.279851	Liu_B2	MAIT	Severe/Critical
stephenson#BGCV08_GACGTTAGTCTCACCT-1	12.2688	1.88292	Stephenson_Cambridge	CD4 T	Mild/Moderate
stephenson#CAGCTAAAGGAGTAGA-newcastle49	0.633027	2.40003	Stephenson_Ncl	CD16 Mono	Severe/Critical
liu#ACACCAATCGACCAGC-7_1	-1.02858	3.26114	Liu_B1	CD14 Mono	Severe/Critical
stephenson#GCTTCCAGTCCATGAT-MH8919326	8.30784	-1.59914	Stephenson_Ncl	NK	Mild/Moderate
liu#TGTGGTACACCGAATT-17_5	13.0103	2.28959	Liu_B3	CD4 T	Healthy
liu#CATGACATCGATAGAA-1_1	1.27548	2.70662	Liu_B1	CD16 Mono	Healthy
stephenson#BGCV01_TGTCCCAGTCGGATCC-1	11.7784	1.80076	Stephenson_Cambridge	CD4 T	Healthy
stephenson#GATGCTATCCCTTGTG-MH9143326	0.717466	2.44105	Stephenson_Ncl	CD14 Mono	Mild/Moderate
liu#AGGTCCGCACAGGTTT-03_4	7.55336	-2.17874	Liu_B3	NK	Severe/Critical
stephenson#S24_CCTACACGTTCCATGA-1	10.8605	2.97507	Stephenson_Sanger	CD8 T	Mild/Moderate
liu#AAATGCCCAATGTTGC-07_2	-0.10113	3.22737	Liu_B2	CD14 Mono	Severe/Critical
stephenson#TCATTACCAAACAACA-MH9143427	-1.38988	2.18823	Stephenson_Ncl	CD14 Mono	Mild/Moderate
liu#AGCTTGAGTGCCTGGT-14_2	12.5356	2.86426	Liu_B2	CD4 T	Healthy
liu#GAATAAGCACGGCGTT-03_2	8.51202	-2.08385	Liu_B2	NK	Severe/Critical
stephenson#TTCTCCTCAATAACGA-MH9143423	-0.834395	1.53665	Stephenson_Ncl	CD14 Mono	Mild/Moderate
liu#CTAACTTAGACCCACC-14_2	8.3696	8.75401	Liu_B2	B	Severe/Critical
liu#CATTATCCAGTTCATG-15_2	7.84355	-1.56058	Liu_B2	NK	Healthy
stephenson#TGGTTCCCACTGTCGG-MH8919327	9.83591	-0.53766	Stephenson_Ncl	CD8 T	Severe/Critical
stephenson#ACTGCTCTCGTAGATC-MH8919329	8.41605	0.736368	Stephenson_Ncl	Platelet	Severe/Critical
liu#ACACCAATCAATCACG-12_4	11.3107	2.49792	Liu_B3	CD4 T	Severe/Critical
stephenson#CTAAGACGTAAGGGAA-MH9143271	-1.18093	1.89839	Stephenson_Ncl	CD14 Mono	Mild/Moderate
stephenson#TTCTCAACAGTCAGAG-MH8919333	-0.0288373	2.87529	Stephenson_Ncl	DC	Healthy
stephenson#GACGCGTCACTTAAGC-MH9143427	7.76792	-2.21857	Stephenson_Ncl	NK	Mild/Moderate
liu#TCGGTAACACCGAAAG-13_2	12.1873	2.53428	Liu_B2	CD4 T	Severe/Critical
stephenson#GTCTCGTGTAAATGTG-MH8919332	12.6007	1.55397	Stephenson_Ncl	CD4 T	Healthy
stephenson#CCTACCATCGAACTGT-MH9143324	7.95507	-2.04917	Stephenson_Ncl	NK	Mild/Moderate
stephenson#BGCV03_ACGAGCCTCGGTCTAA-1	11.2056	2.88323	Stephenson_Cambridge	CD4 T	Severe/Critical
stephenson#AGGTCCGAGTTAGGTA-MH9143324	7.63932	-2.24981	Stephenson_Ncl	NK	Mild/Moderate
stephenson#AGCGTATAGTAGCGGT-MH9143326	11.2568	2.66542	Stephenson_Ncl	CD4 T	Mild/Moderate
liu#CATTATCGTGGCGAAT-23_5	8.2117	-2.68922	Liu_B3	NK	Healthy
stephenson#TGCGTGGAGACAAAGG-MH9143427	11.5678	1.18423	Stephenson_Ncl	CD8 T	Mild/Moderate
stephenson#BGCV11_TGCACCTGTTCGGCAC-1	9.87536	1.85468	Stephenson_Cambridge	RBC	Mild/Moderate
stephenson#CATATTCCAATGCCAT-MH9143427	-1.3028	1.83323	Stephenson_Ncl	CD14 Mono	Mild/Moderate
liu#CACATTTCATTATCTC-16_2	11.4368	3.31882	Liu_B2	CD8 T	Healthy
stephenson#GTTCGGGTCGTTACGA-MH9143427	11.8389	1.45677	Stephenson_Ncl	CD4 T	Mild/Moderate
liu#ATCATGGGTCATATCG-10_2	-0.313786	3.24579	Liu_B2	CD14 Mono	Severe/Critical
liu#AAGACCTTCCTAGGGC-02_2	11.7503	3.22176	Liu_B2	CD4 T	Severe/Critical
liu#TGAGCATAGATCACGG-17_5	10.7966	0.116933	Liu_B3	gdT	Severe/Critical
stephenson#AGCATACCAGCGATCC-MH9143272	7.69325	1.15901	Stephenson_Ncl	DC	Mild/Moderate
stephenson#BGCV05_TGACTTTCACTTAAGC-1	8.52812	8.42188	Stephenson_Cambridge	B	Mild/Moderate
stephenson#CCTAAAGAGTTGCAGG-MH9143421	10.5257	-0.562729	Stephenson_Ncl	CD8 T	Mild/Moderate
liu#AAAGATGCACGGTAAG-09_2	11.6113	-0.235809	Liu_B2	MAIT	Severe/Critical
liu#GGACGTCAGTAGGCCA-15_4	11.4602	2.1982	Liu_B3	CD4 T	Severe/Critical
stephenson#S9_GTCGTAATCGTCCGTT-1	8.08749	7.93256	Stephenson_Sanger	B	Severe/Critical
liu#TGCCAAATCGGGAGTA-02_2	1.30741	2.71241	Liu_B2	CD16 Mono	Healthy
stephenson#ATTGGACAGATCACGG-MH9179822	8.48505	8.65276	Stephenson_Ncl	B	Severe/Critical
stephenson#ATTACTCTCGGATGGA-MH9179826	0.738588	2.54487	Stephenson_Ncl	CD16 Mono	Severe/Critical
liu#CGTTAGAAGCGAGAAA-7_1	-0.0488541	2.53328	Liu_B1	CD14 Mono	Severe/Critical
stephenson#GAGGTGATCGCAAGCC-MH9143273	8.14057	8.21386	Stephenson_Ncl	B	Severe/Critical
stephenson#BGCV09_AGTAGTCGTTGCTCCT-1	0.344509	3.15146	Stephenson_Cambridge	DC	Healthy
stephenson#BGCV03_AGGGTGACACACGCTG-1	8.45782	8.68808	Stephenson_Cambridge	B	Severe/Critical
stephenson#BGCV10_GGGAATGTCAGGCGAA-1	8.18363	7.72518	Stephenson_Cambridge	B	Severe/Critical
stephenson#AGGGATGTCAAGGTAA-MH9179826	8.28699	8.78038	Stephenson_Ncl	B	Severe/Critical
liu#GTGCGGTGTCATTAGC-11_2	-0.206188	3.08314	Liu_B2	CD14 Mono	Severe/Critical
liu#CATATGGCAAGCGTAG-20_5	13.0364	1.47835	Liu_B3	CD4 T	Severe/Critical
liu#ATCATGGAGCGTCAAG-12_2	8.16528	8.17828	Liu_B2	B	Severe/Critical
stephenson#TTTATGCAGTTCGCGC-newcastle59	0.377693	2.45388	Stephenson_Ncl	CD14 Mono	Mild/Moderate
stephenson#BGCV10_AGTGGGAAGGCATTGG-1	10.9426	2.59095	Stephenson_Cambridge	CD4 T	Healthy
stephenson#S15_GACCTGGTCCGCATAA-1	8.33044	8.36843	Stephenson_Sanger	B	Mild/Moderate
stephenson#CAGCTGGAGCAGGCTA-MH8919331	7.7467	-1.89591	Stephenson_Ncl	NK	Mild/Moderate
stephenson#CGCTTCAAGGGTATCG-newcastle74	10.418	-0.713935	Stephenson_Ncl	NKT	Healthy
stephenson#S12_ACAGCTATCGAATGCT-1	11.0107	1.98422	Stephenson_Sanger	CD4 T	Severe/Critical
stephenson#AAGGTTCCATTACGAC-MH9143327	-0.899523	1.47507	Stephenson_Ncl	CD14 Mono	Mild/Moderate
liu#GTCCTCATCGTGGGAA-14_4	-0.629706	3.07752	Liu_B3	CD14 Mono	Severe/Critical
stephenson#CCCAGTTTCCAGTATG-newcastle004v2	7.78304	-2.33869	Stephenson_Ncl	NK	Severe/Critical
stephenson#TCATTACAGAGAGCTC-MH9143421	8.26572	7.85559	Stephenson_Ncl	B	Mild/Moderate
stephenson#GTCATTTCATCCGTGG-MH9179823	7.72375	-1.67997	Stephenson_Ncl	NK	Mild/Moderate
liu#CTTAACTAGCCTATGT-03_4	8.41315	-1.99972	Liu_B3	NK	Healthy
stephenson#S24_CGTGTAACAAGCTGTT-1	11.7931	1.91012	Stephenson_Sanger	CD4 T	Severe/Critical
liu#TACTTACCAGCTTCGG-01_4	7.41273	-2.01425	Liu_B3	NK	Severe/Critical
stephenson#ACGATACGTTACCGAT-MH9143321	8.44884	8.92666	Stephenson_Ncl	B	Mild/Moderate
stephenson#CGCTATCCAACTGCGC-MH8919328	-0.259449	2.217	Stephenson_Ncl	CD14 Mono	Severe/Critical
liu#TAGTGGTGTAATTGGA-10_4	11.9224	3.16527	Liu_B3	CD4 T	Healthy
stephenson#ATTGGTGCAGGATTGG-MH9143327	7.61609	-1.8361	Stephenson_Ncl	NK	Mild/Moderate
liu#CGTTGGGTCGAGGTAG-15_4	-0.550543	3.21351	Liu_B3	CD14 Mono	Severe/Critical
liu#CAACCAAGTTGTCTTT-03_4	11.8318	2.82802	Liu_B3	CD4 T	Healthy
liu#TCTGAGATCAACGGGA-13_4	12.96	1.17018	Liu_B3	CD4 T	Severe/Critical
liu#CGGAGTCCATCTATGG-03_2	11.9429	3.18368	Liu_B2	CD4 T	Healthy
liu#CAGCGACTCCCGACTT-19_5	9.43163	-1.38589	Liu_B3	NK	Healthy
liu#CTAGCCTAGTTCCACA-12_2	10.4745	-1.02597	Liu_B2	CD8 T	Severe/Critical
liu#TTTATGCTCTGTCCGT-19_3	11.8448	0.927292	Liu_B2	CD8 T	Healthy
stephenson#CCACTACGTTTAAGCC-MH9143272	11.8513	0.828417	Stephenson_Ncl	CD4 T	Mild/Moderate
stephenson#TGAAAGACACAGGTTT-newcastle21	11.2812	2.57573	Stephenson_Ncl	CD4 T	Severe/Critical
stephenson#GGACATTCATCGGGTC-MH9143422	7.66734	1.00935	Stephenson_Ncl	Plasma	Mild/Moderate
liu#CTCTAATCACAACTGT-04_2	8.45127	-2.07435	Liu_B2	unassigned	Severe/Critical
liu#TGAGAGGCACGACGAA-05_4	-1.36893	3.25314	Liu_B3	CD14 Mono	Severe/Critical
stephenson#S11_CTCTGGTTCACGACTA-1	11.2416	2.79395	Stephenson_Sanger	CD4 T	Severe/Critical
liu#CCTTCCCAGCCGATTT-3_1	10.6828	2.38519	Liu_B1	CD8 T	Severe/Critical
liu#CCAATCCCAGACGCTC-15_4	10.5348	-0.760039	Liu_B3	intermediate	Severe/Critical
liu#GACAGAGTCTGAGGGA-01_4	10.0422	-0.909324	Liu_B3	NKT	Healthy
stephenson#TACTTACAGCCAGTTT-MH9143272	11.9534	1.64076	Stephenson_Ncl	CD4 T	Mild/Moderate
liu#CAAGGCCGTTCTGGTA-12_2	9.95018	-1.20967	Liu_B2	unassigned	Severe/Critical
stephenson#ACACCCTGTCTAGTCA-MH8919328	1.09026	2.51308	Stephenson_Ncl	CD16 Mono	Severe/Critical
liu#CGAGCACAGGCGTACA-12_4	-1.45629	3.69517	Liu_B3	CD14 Mono	Severe/Critical
stephenson#ACTGAGTCACAACGCC-MH9179824	12.8263	1.66025	Stephenson_Ncl	CD4 T	Mild/Moderate
liu#CGGACGTCAGGGAGAG-20_5	11.996	2.36649	Liu_B3	CD4 T	Severe/Critical
liu#CTAATGGCAGGCAGTA-15_4	13.015	1.58922	Liu_B3	CD4 T	Severe/Critical
stephenson#AGTGGGAAGCGTTGCC-MH9143421	-1.1988	1.8772	Stephenson_Ncl	CD14 Mono	Mild/Moderate
liu#AAAGATGCACCATGTA-01_2	12.7346	1.39066	Liu_B2	CD4 T	Severe/Critical
stephenson#BGCV02_ACTTACTGTCACTTCC-1	8.12768	-1.53928	Stephenson_Cambridge	NK	Mild/Moderate
liu#GGATGTTCAGTTCCCT-02_4	11.136	-0.643811	Liu_B3	CD8 T	Severe/Critical
liu#AGCTTGATCCCAACGG-12_2	7.98532	-1.70549	Liu_B2	NK	Healthy
stephenson#GTACTTTAGATACACA-newcastle49	-1.15227	2.00161	Stephenson_Ncl	DC	Severe/Critical
stephenson#CTCGAAAAGTATCTCG-MH9143271	-0.651398	1.81325	Stephenson_Ncl	CD14 Mono	Mild/Moderate
liu#ATCCGAAGTTAGAACA-18_5	7.80984	8.15542	Liu_B3	B	Severe/Critical
stephenson#BGCV03_CCTACCAGTTTGTTTC-1	12.0894	1.68949	Stephenson_Cambridge	CD4 T	Severe/Critical
stephenson#TGTGGTACACACAGAG-MH8919326	0.503556	2.40949	Stephenson_Ncl	CD16 Mono	Mild/Moderate
stephenson#BGCV03_GTGCAGCAGCTACCGC-1	8.07294	7.7802	Stephenson_Cambridge	B	Mild/Moderate
liu#AACCGCGGTCCCGACA-21_5	12.5853	2.9012	Liu_B3	CD4 T	Severe/Critical
stephenson#S11_GTCGGGTGTCATGCCG-1	8.38558	8.65584	Stephenson_Sanger	B	Severe/Critical
stephenson#CTCGTACTCCACGTTC-MH9143271	0.0977666	2.57396	Stephenson_Ncl	CD14 Mono	Mild/Moderate
liu#CTACACCAGTCTCGGC-21_5	-0.772104	3.21951	Liu_B3	CD14 Mono	Severe/Critical
stephenson#BGCV12_TGAAAGAAGACACGAC-1	12.3312	1.51694	Stephenson_Cambridge	CD4 T	Severe/Critical
liu#TGTATTCAGTAATCCC-15_4	8.05786	8.66393	Liu_B3	B	Severe/Critical
stephenson#TCTGAGACACGTCAGC-MH9143270	10.6086	2.11932	Stephenson_Ncl	CD4 T	Mild/Moderate
liu#GCTGCGATCAATCTCT-11_2	10.5333	-0.675217	Liu_B2	intermediate	Severe/Critical
liu#GTCATTTTCGGATGTT-06_2	11.1088	2.05153	Liu_B2	CD4 T	Severe/Critical
stephenson#CTTTGCGCAAGAAAGG-newcastle49	11.8869	1.85563	Stephenson_Ncl	CD4 T	Severe/Critical
liu#AGTGAGGCAGCTATTG-14_4	8.29826	-2.47838	Liu_B3	NK	Healthy
stephenson#AGGTCCGGTGGGTCAA-MH9179821	7.38569	1.09559	Stephenson_Ncl	Plasma	Mild/Moderate
stephenson#AGCTCCTTCCCGACTT-MH9143270	-0.839478	1.62505	Stephenson_Ncl	CD14 Mono	Mild/Moderate
stephenson#S11_CTGATAGGTCCAGTAT-1	10.7102	-0.490758	Stephenson_Sanger	CD8 T	Mild/Moderate
stephenson#TTGCGTCCACGGCGTT-MH8919326	11.0654	2.19809	Stephenson_Ncl	CD4 T	Mild/Moderate
stephenson#TCATTTGAGAGTACCG-MH9143371	7.90962	-2.27289	Stephenson_Ncl	NK	Mild/Moderate
stephenson#TGGTTCCAGACTACAA-MH9143277	8.14584	7.85837	Stephenson_Ncl	B	Severe/Critical
stephenson#CGCTGGACATCGGGTC-MH9143270	-1.15847	1.86541	Stephenson_Ncl	CD14 Mono	Mild/Moderate
liu#TCATTACGTGCCTGGT-11_4	8.01222	7.99999	Liu_B3	B	Healthy
stephenson#AGGGAGTCAATGGTCT-MH8919328	1.13265	2.51588	Stephenson_Ncl	CD16 Mono	Severe/Critical
stephenson#TATCTCATCTTGGGTA-MH9143277	8.06409	8.28029	Stephenson_Ncl	B	Severe/Critical
liu#AGTGTCACATGCGCAC-08_2	10.0864	-0.984163	Liu_B2	NKT	Healthy
stephenson#GCCAAATAGCGCCTCA-MH8919327	11.5238	1.44917	Stephenson_Ncl	CD4 T	Severe/Critical
liu#GAACCTAAGAATGTGT-06_4	9.56219	-1.34913	Liu_B3	intermediate	Healthy
liu#AGCGGTCTCCAAAGTC-22_5	11.3139	3.22607	Liu_B3	CD8 T	Severe/Critical
liu#AGGGAGTCAACGATGG-13_4	-0.959551	3.43778	Liu_B3	CD14 Mono	Severe/Critical
stephenson#AAGCCGCCAGCCAGAA-MH8919329	8.16445	8.20636	Stephenson_Ncl	B	Severe/Critical
stephenson#GACGTTAAGTGGTCCC-newcastle20	7.428	0.920706	Stephenson_Ncl	Plasma	Mild/Moderate
liu#AACTCTTGTGTGAATA-15_2	8.2272	8.8041	Liu_B2	B	Severe/Critical
stephenson#TACTCATGTATTCGTG-MH9143420	0.372492	2.66302	Stephenson_Ncl	CD14 Mono	Mild/Moderate
stephenson#BGCV11_ACCTTTAGTATAGGTA-1	7.64695	-2.21838	Stephenson_Cambridge	NK	Mild/Moderate
stephenson#ATTGGACGTCAGCTAT-MH9143423	11.4345	1.5044	Stephenson_Ncl	CD4 T	Mild/Moderate
stephenson#GACGCGTAGGCAGTCA-MH9143324	-1.41084	2.61825	Stephenson_Ncl	CD14 Mono	Mild/Moderate
liu#CGATGGCAGTGCGTGA-20_3	-1.17326	3.22798	Liu_B2	CD14 Mono	Severe/Critical
stephenson#CAGTAACTCCCGACTT-MH9143371	8.03376	-1.70659	Stephenson_Ncl	NK	Mild/Moderate
stephenson#CATGGCGCAAGGTGTG-MH9179825	12.0691	2.05907	Stephenson_Ncl	CD4 T	Mild/Moderate
stephenson#GACGCGTAGCTAGTGG-MH8919333	11.2948	2.95303	Stephenson_Ncl	CD4 T	Healthy
liu#TTTGTCATCTTAACCT-03_4	8.25508	8.66352	Liu_B3	B	Healthy
stephenson#BGCV01_AAAGATGTCAGGTAAA-1	10.9154	-0.0308465	Stephenson_Cambridge	NKT	Healthy
liu#TACTTGTTCACTATTC-22_3	12.6978	2.71603	Liu_B2	CD4 T	Healthy
stephenson#BGCV08_GGCAATTAGAGCCTAG-1	10.9966	2.62938	Stephenson_Cambridge	CD4 T	Healthy
liu#CTCGGGAGTTTCGCTC-10_4	-1.50644	3.40778	Liu_B3	CD14 Mono	Severe/Critical
liu#CACAGGCAGAGAGCTC-12_2	12.1575	2.35063	Liu_B2	CD4 T	Severe/Critical
liu#AAGCCGCAGGAGCGTT-4_1	13.0707	2.39834	Liu_B1	CD4 T	Healthy
stephenson#GACACGCGTGCACGAA-MH8919329	8.32559	0.68733	Stephenson_Ncl	Platelet	Severe/Critical
stephenson#BGCV01_TGTATTCGTTGAGTTC-1	12.2957	1.58343	Stephenson_Cambridge	CD4 T	Healthy
liu#TAAGAGACATCCAACA-13_2	13.2036	1.90671	Liu_B2	CD4 T	Healthy
stephenson#ATGAGGGGTTACGGAG-MH9143277	8.49264	8.64758	Stephenson_Ncl	B	Severe/Critical
liu#ATCCGAACAATGCCAT-09_2	11.6631	2.12369	Liu_B2	CD4 T	Severe/Critical
stephenson#BGCV01_TCGGGACTCTGGGCCA-1	11.1469	2.95649	Stephenson_Cambridge	CD4 T	Healthy
stephenson#CGGAGCTTCAGCGATT-MH9143325	8.49234	8.30506	Stephenson_Ncl	B	Severe/Critical
stephenson#BGCV07_AAGACCTTCAGTCCCT-1	8.01586	-2.12275	Stephenson_Cambridge	NK	Mild/Moderate
stephenson#BGCV13_GCGCGATGTCGCGGTT-1	11.5113	2.78838	Stephenson_Cambridge	CD4 T	Mild/Moderate
liu#AGCTCCTTCTGGTTCC-11_2	11.4301	0.0668167	Liu_B2	gdT	Severe/Critical
liu#ACTTGTTAGCCATCGC-4_1	0.762745	2.62315	Liu_B1	CD16 Mono	Severe/Critical
stephenson#S16_GATGCTACAGCTGCAC-1	8.16381	8.53509	Stephenson_Sanger	B	Mild/Moderate
stephenson#CAGATCAGTCCGTCAG-MH9143423	-0.927862	1.60518	Stephenson_Ncl	CD14 Mono	Mild/Moderate
stephenson#AAAGCAAAGGAGTACC-newcastle65	10.7203	-0.485691	Stephenson_Ncl	CD8 T	Healthy
liu#CGTCTACTCAACTCTT-17_5	12.1043	0.594652	Liu_B3	MAIT	Healthy
stephenson#TAGACCAAGCCAACAG-MH9179822	7.85543	-1.76054	Stephenson_Ncl	NK	Severe/Critical
liu#CCGTACTCACGGACAA-20_5	9.59867	-1.31835	Liu_B3	gdT	Healthy
liu#TTGCGTCAGAAACCAT-18_3	11.2811	0.0949836	Liu_B2	CD8 T	Severe/Critical
liu#TACACGAGTAACGTTC-13_2	12.06	2.04179	Liu_B2	CD4 T	Healthy
stephenson#CAAGAAAGTGCTAGCC-newcastle004v2	7.7544	-2.07864	Stephenson_Ncl	NK	Severe/Critical
liu#TGGGCGTAGAGCTGGT-18_5	7.88023	8.53792	Liu_B3	B	Healthy
liu#AACCGCGCATATGGTC-02_2	12.1147	2.92396	Liu_B2	CD4 T	Severe/Critical
stephenson#GTATTCTAGCAGCGTA-MH9143420	12.4983	1.96707	Stephenson_Ncl	CD4 T	Mild/Moderate
stephenson#GTAGTCATCGTTTAGG-MH9143427	9.61987	-0.896986	Stephenson_Ncl	NK	Mild/Moderate
stephenson#S12_ACACTGATCCACTGGG-1	9.59185	-1.22727	Stephenson_Sanger	NK	Mild/Moderate
liu#AGATTGCTCTGCCCTA-24_5	12.9849	1.38346	Liu_B3	CD4 T	Severe/Critical
liu#GCGCGATCAAGTACCT-17_5	-1.53263	3.63107	Liu_B3	CD14 Mono	Severe/Critical
stephenson#CAGTAACAGGACACCA-MH9179824	-0.044911	2.32376	Stephenson_Ncl	CD14 Mono	Mild/Moderate
liu#CTCTACGCAAGTAGTA-05_2	10.9347	0.896253	Liu_B2	CD8 T	Severe/Critical
liu#CGTTAGATCCTCGCAT-17_3	11.6421	2.22188	Liu_B2	CD4 T	Severe/Critical
liu#TCCACACTCGGAGGTA-07_2	11.628	2.86463	Liu_B2	CD4 T	Severe/Critical
stephenson#S10_CTCGTCAGTTGAGGTG-1	12.747	1.41983	Stephenson_Sanger	CD4 T	Severe/Critical
liu#CCCATACCAGTCAGAG-12_4	-0.570495	3.30784	Liu_B3	CD14 Mono	Severe/Critical
stephenson#BGCV07_GGAAAGCGTCCAAGTT-1	8.243	8.08814	Stephenson_Cambridge	B	Mild/Moderate
stephenson#CACAGGCTCTGTCCGT-MH8919333	8.42616	8.62506	Stephenson_Ncl	intermediate	Healthy
stephenson#S23_TGGGAAGTCACGACTA-1	7.56975	-2.41637	Stephenson_Sanger	NK	Severe/Critical
stephenson#AATCGGTAGGAATGGA-MH8919176	-0.46423	1.33407	Stephenson_Ncl	CD4 T	Healthy
stephenson#BGCV06_TCGTAGAGTGCAGACA-1	12.0024	2.79045	Stephenson_Cambridge	CD4 T	Mild/Moderate
stephenson#CGGACTGCAGAGCCAA-MH9143277	-0.816428	1.81601	Stephenson_Ncl	CD14 Mono	Severe/Critical
stephenson#CTCAGAACAAAGGAAG-MH9143270	11.1173	1.47334	Stephenson_Ncl	CD8 T	Mild/Moderate
stephenson#BGCV02_ATGTGTGGTCGCGAAA-1	10.1487	-0.644186	Stephenson_Cambridge	NKT	Healthy
liu#CGACTTCCATGTAGTC-13_4	13.1535	1.81566	Liu_B3	CD4 T	Severe/Critical
stephenson#GAACCTAAGTCAAGCG-MH9143371	-0.865285	1.95554	Stephenson_Ncl	CD14 Mono	Mild/Moderate
stephenson#BGCV05_AGCGGTCGTAGCTTGT-1	11.5467	2.0168	Stephenson_Cambridge	CD4 T	Mild/Moderate
stephenson#GCAATCACACCCATTC-MH9143274	10.668	0.110707	Stephenson_Ncl	NKT	Severe/Critical
liu#GACGTGCAGTTGTCGT-11_2	-1.17983	2.68494	Liu_B2	CD14 Mono	Severe/Critical
stephenson#S12_AAGGTTCCATTCCTGC-1	8.30184	-2.08079	Stephenson_Sanger	NK	Mild/Moderate
liu#GAAGCAGTCGGAAACG-15_2	12.9524	2.4213	Liu_B2	CD4 T	Healthy
stephenson#BGCV07_GCTGCTTAGTCGAGTG-1	7.58721	-2.29879	Stephenson_Cambridge	NK	Mild/Moderate
stephenson#GTACTCCTCCCGACTT-MH9143277	-1.189	1.8718	Stephenson_Ncl	CD14 Mono	Severe/Critical
stephenson#ACGTCAAGTCCTAGCG-MH9143326	8.43685	-2.34897	Stephenson_Ncl	NK	Mild/Moderate
stephenson#TAAGCGTCAATAACGA-MH8919330	-1.27071	2.33881	Stephenson_Ncl	CD14 Mono	Mild/Moderate
stephenson#BGCV14_TGCCAAACACCATCCT-1	7.74518	-1.94864	Stephenson_Cambridge	NK	Severe/Critical
stephenson#CGATGGCAGTTAGCGG-MH8919176	8.00475	-2.34843	Stephenson_Ncl	NK	Healthy
liu#TCTATTGGTCATGCAT-17_5	12.8905	2.20641	Liu_B3	CD4 T	Healthy
liu#TCACGAAAGCTAGCCC-10_2	10.6299	-0.961865	Liu_B2	gdT	Healthy
stephenson#TAGTTGGTCTCGTTTA-MH9179821	8.04973	-2.47708	Stephenson_Ncl	NK	Mild/Moderate
stephenson#CGTAGCGAGCTGGAAC-newcastle49	10.9162	2.81894	Stephenson_Ncl	CD4 T	Severe/Critical
liu#ATTATCCAGCCAGTTT-07_4	-1.42246	3.30777	Liu_B3	CD14 Mono	Severe/Critical
stephenson#TGTCCCATCAGTTGAC-MH9143324	-0.52803	2.11487	Stephenson_Ncl	CD14 Mono	Mild/Moderate
stephenson#CCTTCGACATAGGATA-MH9143272	0.250308	3.0372	Stephenson_Ncl	DC	Mild/Moderate
stephenson#BGCV04_CAGCCGATCTGGGCCA-1	7.91132	-2.54037	Stephenson_Cambridge	NK	Healthy
liu#CAACTAGGTAGCTAAA-03_2	11.8359	2.50102	Liu_B2	CD4 T	Severe/Critical
stephenson#ATCTGCCTCAAGGTAA-MH9179824	7.87643	-2.63582	Stephenson_Ncl	NK	Mild/Moderate
stephenson#S15_TATCAGGAGCTACCTA-1	8.08694	-1.97987	Stephenson_Sanger	NK	Mild/Moderate
stephenson#CCAATCCAGCGATATA-MH9143277	8.21963	8.04324	Stephenson_Ncl	B	Severe/Critical
stephenson#GCTGCAGTCATCGATG-newcastle004v2	-1.06642	2.75614	Stephenson_Ncl	CD14 Mono	Severe/Critical
stephenson#CTCTGGTTCGAACTGT-MH8919327	7.89352	-2.33632	Stephenson_Ncl	NK	Severe/Critical
stephenson#BGCV11_ACTATCTGTGACCAAG-1	11.1122	2.41586	Stephenson_Cambridge	CD4 T	Severe/Critical
liu#TCGAGGCCATGACATC-4_1	-0.802284	2.87708	Liu_B1	CD14 Mono	Healthy
stephenson#S11_TGCACCTCATACGCCG-1	10.0638	-0.931319	Stephenson_Sanger	gdT	Severe/Critical
stephenson#CGGAGCTTCGCAAACT-MH9179822	7.78778	-2.72351	Stephenson_Ncl	NK	Severe/Critical
liu#TTGTAGGAGTACTTGC-01_2	12.8682	2.28123	Liu_B2	CD4 T	Severe/Critical
liu#TTGCGTCAGACCTAGG-1_1	-1.08398	2.85867	Liu_B1	CD14 Mono	Mild/Moderate
liu#ACCTTTAAGTGTACCT-07_4	11.8101	1.00128	Liu_B3	intermediate	Severe/Critical
stephenson#CTACCCATCAAACCAC-MH9143426	10.4826	-0.596903	Stephenson_Ncl	gdT	Mild/Moderate
stephenson#S23_CAGCAGCGTTTAAGCC-1	10.4015	-0.511758	Stephenson_Sanger	NKT	Severe/Critical
stephenson#AGCATACCAAGACGTG-MH9143270	0.903409	2.45817	Stephenson_Ncl	CD16 Mono	Mild/Moderate
stephenson#TACAGTGGTTATCACG-MH9143321	8.16608	8.43576	Stephenson_Ncl	B	Mild/Moderate
liu#CGGGTCAAGATCGGGT-10_2	11.6379	2.60102	Liu_B2	CD4 T	Severe/Critical
stephenson#S11_TCTCTAAAGTATCTCG-1	-0.926075	1.9508	Stephenson_Sanger	CD14 Mono	Mild/Moderate
stephenson#S12_TGTTCCGTCTGTCTCG-1	11.2454	0.45572	Stephenson_Sanger	CD8 T	Mild/Moderate
liu#ACTTGTTAGTGTCCCG-01_4	12.799	1.06915	Liu_B3	CD4 T	Severe/Critical
stephenson#GTTCTCGCACGGTAGA-MH9143420	11.7685	2.02808	Stephenson_Ncl	CD4 T	Mild/Moderate
stephenson#AACCATGTCGGTGTTA-MH8919329	10.7851	-0.253827	Stephenson_Ncl	CD8 T	Severe/Critical
stephenson#GTGCTTCGTCATATGC-MH9143275	-1.4157	1.8548	Stephenson_Ncl	CD14 Mono	Mild/Moderate
stephenson#ACGCAGCCAGCTATTG-MH8919331	12.055	1.29714	Stephenson_Ncl	CD4 T	Mild/Moderate
stephenson#CGTTCTGTCCTGCAGG-MH8919327	7.4598	-2.3381	Stephenson_Ncl	NK	Severe/Critical
stephenson#BGCV03_GGGAGATAGCTCCCAG-1	12.4657	2.0527	Stephenson_Cambridge	CD4 T	Mild/Moderate
liu#AACGTTGAGCCGATTT-16_4	-1.17995	3.31718	Liu_B3	CD14 Mono	Healthy
liu#TAGCCGGCAAGGGTCA-11_2	12.5688	1.77069	Liu_B2	CD4 T	Severe/Critical
stephenson#ACAGCCGTCCGTTGCT-MH9143427	11.1979	2.67831	Stephenson_Ncl	CD4 T	Mild/Moderate
liu#ACCAGTAGTAAGAGGA-2_1	11.1867	-0.187568	Liu_B1	CD8 T	Mild/Moderate
stephenson#ATTCTACAGCCGTCGT-MH9143426	7.86461	-2.34113	Stephenson_Ncl	NK	Mild/Moderate
stephenson#BGCV14_TAGAGCTCATGGGAAC-1	7.98042	-2.49494	Stephenson_Cambridge	NK	Mild/Moderate
liu#TCAGGATAGTTGTAGA-09_2	12.8247	1.34361	Liu_B2	CD4 T	Severe/Critical
liu#GGTGAAGTCCACGCAG-1_1	7.79153	-2.34782	Liu_B1	NK	Severe/Critical
liu#TAGACCACATGGTTGT-8_1	7.72105	-2.75189	Liu_B1	NK	Severe/Critical
liu#ATGTGTGCATTAACCG-23_3	7.8626	8.14311	Liu_B2	B	Severe/Critical
liu#TAGTTGGGTGCCTGGT-05_4	12.4324	2.407	Liu_B3	CD4 T	Severe/Critical
stephenson#AGCAGCCGTGTGACGA-MH9143271	11.9389	1.53689	Stephenson_Ncl	CD4 T	Mild/Moderate
stephenson#TGAGCATTCGGGAGTA-MH8919332	12.4597	2.25086	Stephenson_Ncl	CD4 T	Healthy
stephenson#BGCV14_GATTCAGTCACATACG-1	8.0229	-2.4171	Stephenson_Cambridge	NK	Mild/Moderate
stephenson#GCATGATCAAGTCTGT-MH9179822	8.44319	8.62062	Stephenson_Ncl	B	Severe/Critical
stephenson#GCATACAGTATTCTCT-newcastle20	7.45742	-1.77974	Stephenson_Ncl	NK	Mild/Moderate
liu#GTATTCTTCCGCGGTA-07_2	10.3835	-0.882665	Liu_B2	NK	Healthy
stephenson#TGGGCGTTCTGGAGCC-newcastle21	11.4425	2.66478	Stephenson_Ncl	CD4 T	Severe/Critical
stephenson#BGCV06_ACCGTAAAGTCTTGCA-1	8.29735	-2.32622	Stephenson_Cambridge	NK	Severe/Critical
liu#TACGGTACAAACCTAC-10_4	12.3383	1.22763	Liu_B3	intermediate	Severe/Critical
liu#AGGTCCGGTCAACTGT-09_4	7.43159	-2.39298	Liu_B3	NK	Severe/Critical
stephenson#GTAGTCACAAGAAAGG-MH9143423	-0.434968	2.05703	Stephenson_Ncl	CD16 Mono	Mild/Moderate
liu#TCACAAGAGGTTCCTA-22_5	8.08809	8.18134	Liu_B3	B	Severe/Critical
liu#AGTCTTTTCAAGGTAA-23_5	-1.61563	3.50258	Liu_B3	CD14 Mono	Severe/Critical
stephenson#BGCV01_ACGGCCAGTCAGCTAT-1	11.3604	2.97624	Stephenson_Cambridge	CD4 T	Mild/Moderate
stephenson#BGCV12_CCAATCCAGGCACATG-1	7.87434	-2.22625	Stephenson_Cambridge	NK	Healthy
liu#ACATCAGTCAAGAAGT-01_2	12.5439	0.925018	Liu_B2	intermediate	Severe/Critical
stephenson#GTGCATAAGTCCGTAT-MH9143424	10.3653	-0.564003	Stephenson_Ncl	CD8 T	Mild/Moderate
liu#GGGCACTAGCCCAACC-7_1	0.233425	2.49904	Liu_B1	CD16 Mono	Mild/Moderate
stephenson#ACTGATGGTTGTCGCG-MH9179824	11.3492	0.497956	Stephenson_Ncl	CD8 T	Mild/Moderate
stephenson#S9_AGATCTGTCAGCTGGC-1	11.4183	2.839	Stephenson_Sanger	CD8 T	Severe/Critical
stephenson#GTGCATAAGGCGCTCT-MH9143423	7.91317	-2.08562	Stephenson_Ncl	NK	Mild/Moderate
stephenson#BGCV14_GCATGCGCACCCATGG-1	8.03495	-2.54958	Stephenson_Cambridge	NK	Mild/Moderate
stephenson#S12_GTGGGTCAGTAGATGT-1	10.9567	-0.183121	Stephenson_Sanger	CD8 T	Mild/Moderate
liu#CGTGTAAGTTACCGAT-14_4	1.23413	2.74211	Liu_B3	CD16 Mono	Severe/Critical
stephenson#CGACCTTGTCCTCCAT-MH9143422	11.0643	2.34946	Stephenson_Ncl	CD4 T	Mild/Moderate
stephenson#ATTCTACGTGCGGTAA-MH9179822	7.74365	-2.28032	Stephenson_Ncl	NK	Severe/Critical
stephenson#AGGGAGTCAAATTGCC-MH8919331	10.873	2.04967	Stephenson_Ncl	CD4 T	Mild/Moderate
stephenson#BGCV11_GCGCGATCACCAGCAC-1	11.1491	2.88834	Stephenson_Cambridge	CD4 T	Mild/Moderate
stephenson#TAAACCGAGCTAACAA-MH8919178	10.9095	1.45647	Stephenson_Ncl	CD8 T	Healthy
liu#TAGACCAGTCAAAGAT-17_5	11.6536	-0.138852	Liu_B3	MAIT	Healthy
stephenson#BGCV07_TACACGATCCTTGCCA-1	10.4896	-0.0154138	Stephenson_Cambridge	CD8 T	Mild/Moderate
stephenson#TCAATCTCATGCAATC-newcastle74	10.7955	0.0640902	Stephenson_Ncl	NKT	Healthy
stephenson#GTTCTCGCATAAAGGT-MH9143273	11.1145	2.60462	Stephenson_Ncl	CD4 T	Severe/Critical
stephenson#AGTGAGGCATGATCCA-MH9179825	-1.12308	2.27733	Stephenson_Ncl	CD14 Mono	Mild/Moderate
stephenson#S10_AAACCTGGTTCTCATT-1	12.3232	1.00213	Stephenson_Sanger	CD4 T	Severe/Critical
liu#TATTACCCACTGTCGG-24_5	10.8303	-0.596097	Liu_B3	CD8 T	Severe/Critical
stephenson#ACGCCAGAGTAATCCC-newcastle49	-1.14452	1.65588	Stephenson_Ncl	CD14 Mono	Severe/Critical
stephenson#GACAGAGGTGATGTGG-MH9143321	8.54884	-1.96889	Stephenson_Ncl	NK	Mild/Moderate
liu#CGACTTCTCCGAATGT-20_5	12.8447	1.76792	Liu_B3	CD4 T	Severe/Critical
liu#ACCTTTAGTCCGCTGA-11_4	-0.51684	2.2083	Liu_B3	CD14 Mono	Severe/Critical
liu#TCAGCTCGTACGCTGC-19_5	-1.45212	3.5082	Liu_B3	CD14 Mono	Severe/Critical
stephenson#GATCGCGGTTGGGACA-MH9143270	-0.497431	1.75141	Stephenson_Ncl	CD14 Mono	Mild/Moderate
liu#CACACAATCTGTCTCG-24_3	12.1766	3.0434	Liu_B2	CD4 T	Severe/Critical
stephenson#S24_CGGACACAGACAGACC-1	11.9587	3.1647	Stephenson_Sanger	CD4 T	Mild/Moderate
stephenson#CACATTTCATTGGTAC-MH9143277	-1.30551	1.8668	Stephenson_Ncl	CD14 Mono	Severe/Critical
stephenson#TGAGCATAGATCCCAT-MH9143323	-0.443115	1.93847	Stephenson_Ncl	CD14 Mono	Mild/Moderate
liu#ACTGAGTTCTAACTGG-04_4	13.2057	1.81824	Liu_B3	CD4 T	Severe/Critical
liu#GAACATCGTGCGGTAA-05_2	-0.413969	3.34362	Liu_B2	CD14 Mono	Healthy
stephenson#S9_CTGTGCTCAAACGCGA-1	-1.29047	1.60014	Stephenson_Sanger	CD14 Mono	Severe/Critical
liu#TAGACCATCTCATTCA-04_4	0.0354979	3.09304	Liu_B3	CD14 Mono	Severe/Critical
liu#GTAGTCATCACCATAG-01_2	11.0666	-0.421244	Liu_B2	NKT	Severe/Critical
stephenson#TGCGCAGTCTGGGCCA-MH9143271	9.98806	-0.614828	Stephenson_Ncl	CD8 T	Mild/Moderate
liu#GATGCTAAGCCCTAAT-15_2	12.9215	1.72999	Liu_B2	CD4 T	Severe/Critical
stephenson#BGCV04_GTGCTTCAGGACTGGT-1	8.52802	8.47798	Stephenson_Cambridge	B	Mild/Moderate
stephenson#AGCATACCACGGTTTA-MH9143321	11.5187	3.60411	Stephenson_Ncl	CD4 T	Mild/Moderate
liu#CAACCAAGTGCCTTGG-21_5	7.54989	1.04987	Liu_B3	Plasma	Healthy
stephenson#GTTCTCGTCAGTACGT-MH8919332	10.8028	0.0409741	Stephenson_Ncl	MAIT	Healthy
stephenson#TCAGCTCTCTCTAGGA-MH8919330	7.94353	-2.02164	Stephenson_Ncl	NK	Mild/Moderate
liu#AACTGGTTCCTTCAAT-08_4	11.8682	2.52667	Liu_B3	CD4 T	Severe/Critical
stephenson#CCACTACGTGTGTGCC-MH9143422	-0.574419	1.89482	Stephenson_Ncl	CD14 Mono	Mild/Moderate
stephenson#ATTGGACTCAGTTAGC-MH9143321	8.55812	8.50532	Stephenson_Ncl	B	Mild/Moderate
liu#TTGACTTCATCGGGTC-4_1	7.73803	-2.51034	Liu_B1	NK	Mild/Moderate
stephenson#TACTTACAGTTCGATC-MH9143277	-0.755604	1.84546	Stephenson_Ncl	CD14 Mono	Severe/Critical
stephenson#BGCV03_CACCACTCACCGTTGG-1	11.9454	1.91251	Stephenson_Cambridge	CD4 T	Mild/Moderate
liu#CTCGGGACAAGTTAAG-13_4	12.5702	1.50498	Liu_B3	CD4 T	Severe/Critical
stephenson#BGCV03_TTAGGACTCATCACCC-1	8.14912	8.40054	Stephenson_Cambridge	B	Mild/Moderate
stephenson#BGCV08_TTTGCGCTCTGAGGGA-1	11.4092	2.84797	Stephenson_Cambridge	CD4 T	Mild/Moderate
liu#GCTCTGTTCTACTTAC-10_2	12.7721	1.34694	Liu_B2	CD4 T	Healthy
stephenson#S12_ATTGGTGCAATCTACG-1	12.6033	2.78266	Stephenson_Sanger	CD4 T	Severe/Critical
liu#GTGCTTCGTACATCCA-17_5	10.8983	-0.460065	Liu_B3	NK	Severe/Critical
stephenson#AAAGATGTCCTCTAGC-MH8919179	11.2728	2.64115	Stephenson_Ncl	CD4 T	Healthy
stephenson#BGCV07_AAACGGGAGCTTATCG-1	11.4314	2.25272	Stephenson_Cambridge	CD4 T	Mild/Moderate
liu#CGACTTCAGATATGCA-19_5	12.7266	1.40759	Liu_B3	CD4 T	Severe/Critical
liu#ACACCCTGTGGTTTCA-24_5	8.03961	-2.67195	Liu_B3	NK	Healthy
liu#GCTTCCAAGCCATCGC-01_4	11.9737	3.17902	Liu_B3	CD4 T	Healthy
liu#CTAACTTAGATAGGAG-04_4	11.5957	2.62454	Liu_B3	CD4 T	Severe/Critical
liu#AAGTCTGTCGGCGCAT-09_4	12.6118	1.27233	Liu_B3	CD4 T	Severe/Critical
stephenson#AGAGTGGTCCATGCTC-newcastle004v2	7.66128	-2.48619	Stephenson_Ncl	NK	Severe/Critical
stephenson#BGCV08_CAGCTAATCCGCGTTT-1	11.2988	0.163723	Stephenson_Cambridge	CD8 T	Healthy
stephenson#BGCV07_CACATAGAGTGCGATG-1	-0.93333	1.56674	Stephenson_Cambridge	CD14 Mono	Mild/Moderate
stephenson#ACTGAGTTCAGTACGT-MH9143325	7.75133	-2.06778	Stephenson_Ncl	NK	Severe/Critical
liu#TCAGATGTCAGTCAGT-02_2	12.6421	1.44888	Liu_B2	CD4 T	Severe/Critical
stephenson#BGCV09_CTTAACTGTGATGCCC-1	11.2817	2.42798	Stephenson_Cambridge	CD4 T	Mild/Moderate
liu#GTATCTTCACCAACCG-1_1	8.18726	8.88498	Liu_B1	B	Healthy
stephenson#GCAATCATCGCCAAAT-MH9143320	11.5351	2.1163	Stephenson_Ncl	CD4 T	Severe/Critical
stephenson#S10_CCAATCCAGTGAAGAG-1	8.2009	-2.39715	Stephenson_Sanger	NK	Severe/Critical
stephenson#BGCV03_CATATGGAGACACTAA-1	8.549	8.90975	Stephenson_Cambridge	B	Mild/Moderate
liu#CTTAACTTCAGCTCGG-07_4	-0.927644	3.06002	Liu_B3	CD14 Mono	Healthy
stephenson#GTTTCTATCCAGTATG-MH9143323	10.0812	-0.329216	Stephenson_Ncl	NK	Mild/Moderate
liu#GTGCGGTCATGAACCT-06_2	12.5224	1.41714	Liu_B2	CD4 T	Healthy
liu#ACGGGTCTCGGAGCAA-15_2	10.6469	0.16538	Liu_B2	CD8 T	Severe/Critical
stephenson#BGCV04_CTGAAACAGTGACTCT-1	7.88121	-2.60958	Stephenson_Cambridge	NK	Healthy
liu#TACGGGCGTAAAGTCA-11_4	12.2158	2.33352	Liu_B3	CD4 T	Healthy
liu#GAACATCGTACGACCC-15_4	9.85994	-1.2834	Liu_B3	CD8 T	Severe/Critical
stephenson#CCTTACGGTGCAGGTA-MH9143271	0.492471	2.39806	Stephenson_Ncl	CD16 Mono	Mild/Moderate
liu#GGACATTAGATAGCAT-02_2	8.09522	8.70803	Liu_B2	B	Severe/Critical
stephenson#ATAGACCAGACTTGAA-MH9179823	7.5699	0.954641	Stephenson_Ncl	Plasma	Mild/Moderate
liu#ACACCCTTCAACCAAC-13_4	7.844	-2.60942	Liu_B3	NK	Severe/Critical
liu#GTAACTGAGACCTTTG-7_1	8.2526	8.89696	Liu_B1	B	Healthy
stephenson#GACGCGTTCCCACTTG-MH9143277	-1.36664	1.99425	Stephenson_Ncl	CD14 Mono	Severe/Critical
liu#CTCGGGATCGTTTATC-24_3	9.15988	-1.25751	Liu_B2	unassigned	Healthy
stephenson#BGCV01_CGCTATCTCCATGAAC-1	10.8121	1.67385	Stephenson_Cambridge	CD8 T	Healthy
stephenson#CTGTGCTGTACTTGAC-MH8919178	11.3167	2.02255	Stephenson_Ncl	CD4 T	Healthy
liu#GCACATAAGAAACCTA-21_5	-0.656807	3.27366	Liu_B3	CD14 Mono	Healthy
liu#CCTTTCTCATCTGGTA-05_4	-1.12446	3.55181	Liu_B3	CD14 Mono	Severe/Critical
stephenson#GGCCGATCATCGATTG-MH9143327	-0.887248	1.62333	Stephenson_Ncl	CD14 Mono	Mild/Moderate
stephenson#BGCV03_TATTACCCACGAAAGC-1	10.362	-0.417325	Stephenson_Cambridge	NKT	Mild/Moderate
stephenson#S14_ACTTACTCAATGAAAC-1	11.9188	2.56907	Stephenson_Sanger	CD4 T	Severe/Critical
stephenson#TGGTTCCAGGCTATCT-MH9143426	12.1252	2.04764	Stephenson_Ncl	CD4 T	Mild/Moderate
stephenson#GGGATGAAGTTGAGAT-MH9143322	11.3935	1.49115	Stephenson_Ncl	CD4 T	Mild/Moderate
liu#TGATTTCAGTGTCCAT-20_3	8.15209	8.78382	Liu_B2	B	Severe/Critical
liu#AGCAGCCTCCACGACG-05_4	11.2008	2.26141	Liu_B3	CD8 T	Severe/Critical
liu#CTCTACGTCACTCCTG-4_1	12.4446	2.63524	Liu_B1	CD4 T	Severe/Critical
stephenson#CACAGGCTCTTCCTTC-newcastle21	11.3191	2.69807	Stephenson_Ncl	CD4 T	Severe/Critical
stephenson#CAGCTAAAGGGAACGG-MH9143277	-1.20024	1.90245	Stephenson_Ncl	CD14 Mono	Severe/Critical
liu#CTTCTCTGTTTGTTGG-18_3	9.82329	-1.11701	Liu_B2	NKT	Healthy
stephenson#GGATTACGTCATCGGC-MH9143272	12.0234	1.76509	Stephenson_Ncl	CD4 T	Mild/Moderate
liu#ATGAGGGTCGAGAACG-20_3	8.02549	8.18847	Liu_B2	B	Severe/Critical
stephenson#CATGACAGTAAATGAC-MH9143322	11.7255	0.660749	Stephenson_Ncl	CD4 T	Mild/Moderate
stephenson#TGATTTCAGTGGGTTG-MH9143427	-0.924571	2.01689	Stephenson_Ncl	CD14 Mono	Mild/Moderate
liu#CTGCCTAGTAGGGTAC-21_5	12.0614	2.09764	Liu_B3	CD8 T	Healthy
stephenson#S24_ACTGAGTTCTATCGCC-1	11.5255	2.85548	Stephenson_Sanger	CD4 T	Mild/Moderate
liu#GAAACTCAGATCCCGC-10_2	8.31179	8.41947	Liu_B2	B	Severe/Critical
liu#GCCTCTACATTGGCGC-22_5	7.85673	8.19262	Liu_B3	B	Severe/Critical
stephenson#GCGCAACTCACCTTAT-newcastle74	8.50244	8.88505	Stephenson_Ncl	B	Healthy
stephenson#BGCV02_CAACCTCAGTACGTAA-1	11.5645	3.10909	Stephenson_Cambridge	CD4 T	Mild/Moderate
liu#CACAAACAGCTGCAAG-12_4	10.9286	1.98671	Liu_B3	CD8 T	Severe/Critical
stephenson#TTATGCTGTTATGCGT-MH9143270	1.0321	2.49061	Stephenson_Ncl	CD16 Mono	Mild/Moderate
stephenson#TAGACCACACACTGCG-MH9179823	10.5324	-0.793085	Stephenson_Ncl	NKT	Mild/Moderate
liu#ACGGAGAAGATCCCGC-1_1	10.4297	-0.0423405	Liu_B1	gdT	Healthy
liu#TCGGTAATCTGGTATG-15_2	-0.882186	3.28099	Liu_B2	CD14 Mono	Severe/Critical
liu#TGACAACGTAGCGATG-15_4	8.26993	8.62162	Liu_B3	B	Severe/Critical
stephenson#GATGAAAAGTGTACCT-newcastle49	11.2431	-0.0213713	Stephenson_Ncl	CD8 T	Severe/Critical
stephenson#TTCCCAGAGACTTTCG-MH8919326	0.316173	2.55244	Stephenson_Ncl	CD16 Mono	Mild/Moderate
liu#AAACCTGAGAAAGTGG-06_4	7.77713	-2.22887	Liu_B3	NK	Severe/Critical
liu#CTGTGCTTCAGTGCAT-5_1	11.7434	2.6875	Liu_B1	CD4 T	Severe/Critical
stephenson#BGCV13_ACAGCTACATAGGATA-1	12.5692	1.15619	Stephenson_Cambridge	CD4 T	Healthy
stephenson#TGGCTGGTCTCTAGGA-MH9143321	7.81504	-2.11739	Stephenson_Ncl	NK	Mild/Moderate
stephenson#S23_TGGTTCCGTCTCTCTG-1	11.5231	1.29782	Stephenson_Sanger	CD8 T	Severe/Critical
stephenson#ACTTACTGTCTGATCA-MH9143322	11.1017	-0.146126	Stephenson_Ncl	CD8 T	Mild/Moderate
liu#ACACCCTTCTCTAGGA-08_2	12.8752	1.94023	Liu_B2	CD4 T	Severe/Critical
stephenson#GTTAAGCGTCCTCTTG-MH9143327	10.7367	1.55351	Stephenson_Ncl	CD8 T	Mild/Moderate
liu#CATTCGCAGCTAACAA-5_1	1.3642	2.69593	Liu_B1	CD16 Mono	Healthy
stephenson#CGTCCATTCGACCAGC-MH9143274	11.1905	2.80039	Stephenson_Ncl	CD4 T	Severe/Critical
stephenson#BGCV13_AAACGGGGTAAATACG-1	11.5996	2.8408	Stephenson_Cambridge	CD4 T	Healthy
liu#AGGCCACTCCCTTGTG-1_1	13.162	1.58497	Liu_B1	CD4 T	Healthy
stephenson#CACATTTGTGATGCCC-MH8919331	11.1663	1.48976	Stephenson_Ncl	CD8 T	Mild/Moderate
stephenson#CTCTGGTAGCTAGTTC-MH9143423	7.82743	-2.40966	Stephenson_Ncl	NK	Mild/Moderate
stephenson#TAGGCATTCCGCGGTA-MH8919327	10.6247	0.737084	Stephenson_Ncl	intermediate	Severe/Critical
liu#GTTCTCGAGCAATATG-05_2	8.30143	0.825858	Liu_B2	CD14 Mono	Severe/Critical
stephenson#BGCV14_CTCGTCATCCACGAAT-1	10.694	-0.376212	Stephenson_Cambridge	CD8 T	Healthy
stephenson#S14_GAATGAACACTTAACG-1	12.3809	2.95235	Stephenson_Sanger	CD4 T	Severe/Critical
liu#CGAACATTCCGAGCCA-04_4	12.8658	1.73487	Liu_B3	CD4 T	Severe/Critical
liu#ACGAGGACAGACGCCT-24_3	11.9036	0.935335	Liu_B2	intermediate	Severe/Critical
liu#CTCGAAATCGTTGACA-22_3	12.579	2.57888	Liu_B2	CD4 T	Healthy
stephenson#S24_CGGACGTCACACGCTG-1	9.9126	-0.4646	Stephenson_Sanger	NKT	Mild/Moderate
liu#TAGAGCTCATTAGGCT-3_1	10.375	-0.0880174	Liu_B1	gdT	Mild/Moderate
liu#TTAACTCTCTCACATT-05_4	12.9505	2.33868	Liu_B3	CD4 T	Severe/Critical
stephenson#BGCV03_ATTGGACTCACTTATC-1	11.5799	-0.183884	Stephenson_Cambridge	MAIT	Mild/Moderate
stephenson#AACTGGTTCGACCAGC-MH8919179	10.2126	-0.9781	Stephenson_Ncl	NKT	Healthy
liu#TGGGCGTAGCGATCCC-20_3	11.5124	0.34392	Liu_B2	CD8 T	Healthy
stephenson#CATGGCGGTTGGGACA-MH9143270	-0.1044	2.59575	Stephenson_Ncl	DC	Mild/Moderate
liu#AGATCTGTCTTATCTG-11_2	-0.506571	3.01402	Liu_B2	CD14 Mono	Healthy
liu#CTGAAGTCAGGGTATG-23_5	11.1838	-0.546392	Liu_B3	CD8 T	Severe/Critical
stephenson#BGCV08_CTTTGCGGTAGCACGA-1	11.7718	2.5392	Stephenson_Cambridge	CD4 T	Mild/Moderate
stephenson#ACTGATGCAGGCGATA-MH9143427	10.1558	-0.135552	Stephenson_Ncl	CD8 T	Mild/Moderate
stephenson#S14_TAGTTGGAGTGCTGCC-1	11.6893	3.03014	Stephenson_Sanger	CD4 T	Severe/Critical
stephenson#CGTAGGCTCATCTGTT-newcastle49	7.9027	1.31746	Stephenson_Ncl	DC	Severe/Critical
stephenson#GAAATGAGTAACGACG-MH8919327	-1.08007	1.61269	Stephenson_Ncl	CD14 Mono	Severe/Critical
stephenson#CACACAATCATGGTCA-MH9143323	10.2175	-0.240075	Stephenson_Ncl	NK	Mild/Moderate
liu#CTGCTGTTCCTCAATT-18_5	11.0358	1.96016	Liu_B3	CD4 T	Severe/Critical
stephenson#S15_ACGGAGAAGTTCGATC-1	8.61566	8.51933	Stephenson_Sanger	B	Mild/Moderate
stephenson#CTCGGGAGTCTCTCTG-newcastle004v2	-0.817476	2.57182	Stephenson_Ncl	CD14 Mono	Severe/Critical
stephenson#S11_CACCACTAGGAATGGA-1	8.31822	-1.53562	Stephenson_Sanger	NK	Mild/Moderate
stephenson#CAGGTGCTCAGCTTAG-MH9143322	11.1442	0.457902	Stephenson_Ncl	CD8 T	Mild/Moderate
stephenson#BGCV14_CCGTTCAAGTGCAAGC-1	10.0285	-0.206051	Stephenson_Cambridge	CD4 T	Severe/Critical
stephenson#GATGCTAGTTGGGACA-MH9143426	-0.760901	1.69136	Stephenson_Ncl	CD14 Mono	Mild/Moderate
liu#ACGCCAGCATCCGGGT-08_2	12.7143	1.28011	Liu_B2	CD4 T	Healthy
liu#TGCTGCTGTTACTGAC-11_2	-0.41763	3.1426	Liu_B2	intermediate	Healthy
liu#CTCACACGTGATGTCT-24_5	8.12038	8.36906	Liu_B3	B	Severe/Critical
stephenson#S12_CTCAGAATCTGGAGCC-1	8.28413	-2.39014	Stephenson_Sanger	NK	Mild/Moderate
stephenson#BGCV07_AGAGTGGTCCAAACAC-1	10.8738	2.39	Stephenson_Cambridge	CD4 T	Mild/Moderate
stephenson#GGCGTGTTCTTCATGT-newcastle59	-0.489107	1.76229	Stephenson_Ncl	CD14 Mono	Mild/Moderate
stephenson#BGCV09_TTGCGTCTCTGTGCAA-1	-0.868378	2.64759	Stephenson_Cambridge	CD14 Mono	Healthy
stephenson#GTGCTTCTCGTACCGG-MH9143275	-1.41598	1.80826	Stephenson_Ncl	CD14 Mono	Mild/Moderate
stephenson#GGCTGGTAGAATGTTG-MH9179825	11.3381	2.10033	Stephenson_Ncl	CD4 T	Mild/Moderate
liu#GCGACCACAAAGTGCG-04_4	11.8108	2.41271	Liu_B3	CD4 T	Severe/Critical
stephenson#TCAATCTTCGGAGGTA-newcastle49	-0.733824	2.01725	Stephenson_Ncl	CD14 Mono	Severe/Critical
stephenson#CTGATCCTCAATACCG-MH9143424	9.84255	-0.804209	Stephenson_Ncl	NK	Mild/Moderate
stephenson#AGCAGCCTCTATCCCG-MH9179824	8.55646	8.7319	Stephenson_Ncl	B	Mild/Moderate
stephenson#BGCV03_TAAGTGCTCGATAGAA-1	8.24269	-2.29372	Stephenson_Cambridge	NK	Severe/Critical
stephenson#AGGGTGATCTGGCGTG-MH9143271	7.6796	-2.4371	Stephenson_Ncl	NK	Mild/Moderate
liu#AGAGCTTCACCGTTGG-14_4	-0.462115	3.45769	Liu_B3	CD14 Mono	Severe/Critical
liu#CGGAGTCGTGGCCCTA-17_5	13.1553	2.18759	Liu_B3	CD4 T	Healthy
stephenson#CTCATTAAGCCTCGTG-MH9179825	8.34502	8.78795	Stephenson_Ncl	B	Mild/Moderate
liu#GGCTCGAGTCTCCCTA-7_1	10.3139	-0.602746	Liu_B1	NKT	Severe/Critical
liu#CTGTGCTTCTCCGGTT-09_2	8.07104	-1.48468	Liu_B2	HSPC	Severe/Critical
liu#TCGGGACAGTAGGTGC-7_1	-0.553837	3.36492	Liu_B1	CD14 Mono	Severe/Critical
liu#CGGACGTGTCCCGACA-09_4	12.6289	2.00195	Liu_B3	CD4 T	Severe/Critical
liu#TTCTTAGGTCAGAAGC-22_3	12.847	2.18137	Liu_B2	CD4 T	Healthy
stephenson#TTTGTCATCAGCTTAG-MH9143323	-0.878935	1.77327	Stephenson_Ncl	CD14 Mono	Mild/Moderate
liu#TAGGCATTCGGTTAAC-23_3	11.2458	-0.0966012	Liu_B2	CD8 T	Severe/Critical
stephenson#ACTGAGTCAGCTGGCT-MH9143427	11.6949	2.23926	Stephenson_Ncl	CD4 T	Mild/Moderate
stephenson#GGGAATGTCCGTCAAA-MH9179823	9.84229	-0.998178	Stephenson_Ncl	unassigned	Mild/Moderate
liu#CACTCCACACGGCGTT-17_5	13.0418	2.07539	Liu_B3	CD4 T	Severe/Critical
stephenson#S12_GTAGGCCGTAGAGGAA-1	10.5102	-0.473864	Stephenson_Sanger	CD8 T	Mild/Moderate
stephenson#ATTGGACAGAAACCGC-MH9143270	-0.56913	1.52888	Stephenson_Ncl	CD14 Mono	Mild/Moderate
stephenson#GTGGGTCAGATCTGCT-MH9143272	12.202	2.06109	Stephenson_Ncl	CD4 T	Mild/Moderate
stephenson#CCCTCCTGTCACTTCC-newcastle49	-0.72824	1.87372	Stephenson_Ncl	CD14 Mono	Severe/Critical
stephenson#S11_CTTTGCGCATGTCTCC-1	8.31866	-2.30626	Stephenson_Sanger	NK	Mild/Moderate
liu#ATGAGGGAGCCAACAG-06_2	12.4	3.12565	Liu_B2	CD4 T	Healthy
stephenson#BGCV14_CTCAGAATCGCGTAGC-1	11.9603	1.22545	Stephenson_Cambridge	CD4 T	Healthy
stephenson#BGCV01_CTGAAACAGGCCATAG-1	12.1974	1.97299	Stephenson_Cambridge	CD4 T	Healthy
stephenson#TGTTCCGAGTGGAGAA-MH8919331	10.8431	0.292963	Stephenson_Ncl	gdT	Mild/Moderate
liu#AGCAGCCTCCTCAATT-07_2	10.815	-0.904515	Liu_B2	intermediate	Severe/Critical
stephenson#TGCCCATAGTTTCCTT-MH9143426	11.9921	1.91656	Stephenson_Ncl	CD4 T	Mild/Moderate
stephenson#AGTGAGGGTAGCTTGT-MH9143276	11.4715	2.65457	Stephenson_Ncl	CD4 T	Mild/Moderate
liu#CTGGTCTAGAATTGTG-18_3	12.6648	2.30272	Liu_B2	CD4 T	Healthy
liu#TGTGTTTTCGGTCCGA-21_5	13.0847	1.96961	Liu_B3	CD4 T	Healthy
stephenson#CCAGCGATCACCACCT-MH9143324	7.90914	-2.38852	Stephenson_Ncl	NK	Mild/Moderate
liu#GGATTACTCTAGAGTC-05_4	10.6194	-0.430074	Liu_B3	CD8 T	Severe/Critical
stephenson#CAGTCCTAGTACATGA-MH9143327	8.40676	8.15352	Stephenson_Ncl	B	Mild/Moderate
stephenson#ACTTGTTGTAAGAGAG-MH8919333	11.0303	2.2114	Stephenson_Ncl	CD4 T	Healthy
stephenson#TAGGCATAGCCGCCTA-MH9143271	8.67327	8.47137	Stephenson_Ncl	B	Mild/Moderate
liu#CGAATGTAGTACTTGC-02_4	12.5679	1.12218	Liu_B3	CD4 T	Severe/Critical
liu#GGCAATTTCCGCTGTT-16_4	-1.24092	3.65795	Liu_B3	CD14 Mono	Severe/Critical
stephenson#ATTGGTGGTCATATGC-MH9143272	0.231167	2.34463	Stephenson_Ncl	CD14 Mono	Mild/Moderate
stephenson#GCGCCAAAGCGATAGC-MH9143277	8.15131	7.88281	Stephenson_Ncl	B	Severe/Critical
stephenson#BGCV10_CGCGTTTAGCAAATCA-1	8.21393	8.49707	Stephenson_Cambridge	B	Mild/Moderate
stephenson#TGAGAGGTCCGTTGTC-MH8919333	11.009	2.27562	Stephenson_Ncl	CD4 T	Healthy
liu#TAAGAGAGTAAAGTCA-10_4	12.8041	1.24363	Liu_B3	CD4 T	Healthy
liu#AGCAGCCCACCCATTC-21_3	12.0322	1.90733	Liu_B2	CD4 T	Severe/Critical
liu#TCACGAAGTGTGGTTT-15_4	-1.50675	3.02398	Liu_B3	CD14 Mono	Severe/Critical
stephenson#S16_AAATGCCTCGCTGATA-1	8.33383	-2.55258	Stephenson_Sanger	NK	Mild/Moderate
liu#CGTGAGCGTAGCGTGA-1_1	-1.4588	3.60679	Liu_B1	CD14 Mono	Severe/Critical
stephenson#AGCTTGAAGCCCTAAT-MH9143273	9.71622	-0.731011	Stephenson_Ncl	NKT	Severe/Critical
stephenson#S24_CAGCATATCATCATTC-1	11.8353	2.31188	Stephenson_Sanger	CD4 T	Mild/Moderate
liu#CAGGTGCGTACAGTTC-19_5	12.7837	2.28519	Liu_B3	CD4 T	Severe/Critical
stephenson#AGTGGGAGTAGATTAG-MH8919333	11.9379	1.19001	Stephenson_Ncl	CD8 T	Healthy
stephenson#GTCACGGAGCACCGTC-MH8919333	11.2161	-0.253754	Stephenson_Ncl	MAIT	Healthy
liu#AGTGAGGAGAAACCGC-07_2	10.5398	-0.915489	Liu_B2	CD8 T	Severe/Critical
stephenson#TACTCATCAACACCCG-MH9143272	12.2931	1.03474	Stephenson_Ncl	MAIT	Mild/Moderate
liu#CAAGTTGAGGACATTA-18_3	11.5048	0.579099	Liu_B2	CD4 T	Healthy
stephenson#CGTCAGGTCGAATCCA-MH9143277	11.8502	1.84247	Stephenson_Ncl	CD4 T	Severe/Critical
liu#TGCTACCAGATCTGAA-03_4	-0.818965	3.48549	Liu_B3	intermediate	Severe/Critical
liu#GTTCATTCACTTAACG-05_2	10.896	0.00168056	Liu_B2	gdT	Severe/Critical
liu#CAGCATAAGGCAGGTT-04_4	8.54582	8.46146	Liu_B3	B	Severe/Critical
liu#GTCCTCACACCAGATT-13_4	8.21923	8.36591	Liu_B3	B	Severe/Critical
stephenson#TGGGCGTAGGTGACCA-MH9143427	10.7311	0.101057	Stephenson_Ncl	NK	Mild/Moderate
stephenson#BGCV01_TGGACGCAGGCTATCT-1	10.9725	2.97667	Stephenson_Cambridge	CD8 T	Healthy
stephenson#CGCTGGATCACGCATA-MH8919333	0.729216	2.54329	Stephenson_Ncl	CD16 Mono	Healthy
liu#GCGGGTTGTCATATGC-07_2	0.0512802	3.05763	Liu_B2	CD16 Mono	Severe/Critical
liu#TAGTGGTCAGTATGCT-05_4	-1.00764	3.42146	Liu_B3	CD14 Mono	Severe/Critical
liu#TTTACTGCACGACGAA-06_4	10.7093	-1.0039	Liu_B3	CD8 T	Severe/Critical
stephenson#CTACGTCCACTTAAGC-MH9143426	7.65351	-2.25292	Stephenson_Ncl	NK	Mild/Moderate
stephenson#S16_AAGGAGCCATGGTCTA-1	8.51711	8.63743	Stephenson_Sanger	B	Mild/Moderate
stephenson#TCGTACCAGGAACTGC-MH8919330	11.0976	1.88167	Stephenson_Ncl	CD4 T	Mild/Moderate
stephenson#GCCAAATAGTCAAGGC-MH9143322	7.63056	-2.17441	Stephenson_Ncl	NK	Mild/Moderate
stephenson#S16_ACGCCGAGTACGACCC-1	8.01965	8.12547	Stephenson_Sanger	B	Mild/Moderate
liu#CCTAGCTAGCTACCGC-05_4	12.6191	2.5568	Liu_B3	CD4 T	Severe/Critical
liu#CACATTTCAAGGACAC-15_4	7.83756	-2.48846	Liu_B3	NK	Healthy
liu#AACTGGTTCGGCTTGG-08_4	13.0427	2.20566	Liu_B3	CD4 T	Healthy
stephenson#GACGGCTGTAAATGAC-newcastle21v2	-1.04822	2.77072	Stephenson_Ncl	CD14 Mono	Severe/Critical
stephenson#S11_GATGAGGCAGTCAGCC-1	8.02386	-2.51226	Stephenson_Sanger	NK	Severe/Critical
stephenson#AGGTCCGTCCAAGCCG-MH9143270	-0.340843	2.30853	Stephenson_Ncl	CD14 Mono	Mild/Moderate
stephenson#TGAGCATAGTAGCCGA-MH9143270	11.436	-0.459725	Stephenson_Ncl	MAIT	Mild/Moderate
liu#ATCCGAACACGTCTCT-19_5	-0.563535	3.1325	Liu_B3	CD14 Mono	Healthy
liu#GTGTGCGCACGCGAAA-11_4	12.8057	1.29021	Liu_B3	CD4 T	Severe/Critical
liu#TGAGGGATCTGTTGAG-11_4	-0.459983	3.35871	Liu_B3	CD14 Mono	Severe/Critical
stephenson#BGCV14_CTCGAGGAGGGTCGAT-1	11.6776	-0.376869	Stephenson_Cambridge	MAIT	Healthy
stephenson#GTCATTTTCTGAGGGA-MH9143423	-0.941406	1.34917	Stephenson_Ncl	CD14 Mono	Mild/Moderate
stephenson#BGCV01_CCTATTACACCTTGTC-1	10.9582	2.62004	Stephenson_Cambridge	CD4 T	Healthy
stephenson#CGTGAGCTCATAGCAC-MH9143326	7.85415	-2.02995	Stephenson_Ncl	NK	Mild/Moderate
stephenson#S11_AGATTGCCAGACACTT-1	8.74152	8.26231	Stephenson_Sanger	B	Severe/Critical
liu#GCTTGAAGTCAGATAA-15_4	11.8071	3.19326	Liu_B3	CD4 T	Healthy
stephenson#TGGTTAGTCTCGAGTA-MH9143271	-0.646433	1.93611	Stephenson_Ncl	CD14 Mono	Mild/Moderate
liu#TAAGAGAGTCATTAGC-1_1	8.41645	-2.28009	Liu_B1	NK	Severe/Critical
stephenson#CCTAAAGTCTCTTGAT-MH9143271	-0.817497	2.08119	Stephenson_Ncl	CD14 Mono	Mild/Moderate
stephenson#BGCV05_GCTCTGTGTTTAAGCC-1	7.96134	-2.53801	Stephenson_Cambridge	NK	Mild/Moderate
liu#CTCGAGGTCCGCGCAA-24_5	10.4796	-0.347184	Liu_B3	gdT	Severe/Critical
stephenson#TGGCCAGGTAAGGATT-MH9179826	-1.22425	2.89511	Stephenson_Ncl	CD14 Mono	Severe/Critical
stephenson#TAGTGGTGTGCAACGA-MH9143324	-0.348451	1.9809	Stephenson_Ncl	CD14 Mono	Mild/Moderate
liu#GCACTCTGTTGCTCCT-05_2	12.8617	1.53535	Liu_B2	CD4 T	Severe/Critical
stephenson#CGACCTTAGTGGGTTG-MH9179824	12.4544	2.23061	Stephenson_Ncl	CD4 T	Mild/Moderate
liu#ACGCAGCTCGCTTAGA-07_4	13.0464	1.97838	Liu_B3	CD4 T	Severe/Critical
liu#CGCCAAGGTAAGAGAG-01_2	11.042	-0.322773	Liu_B2	CD8 T	Healthy
stephenson#TGGTTCCCACTAGTAC-MH9143277	-0.453035	1.77662	Stephenson_Ncl	CD14 Mono	Severe/Critical
stephenson#S24_CATGCCTGTATTCGTG-1	-1.14864	1.72561	Stephenson_Sanger	CD14 Mono	Severe/Critical
stephenson#ATCACGATCTACGAGT-MH8919282	11.7066	0.846458	Stephenson_Ncl	CD8 T	Healthy
liu#CGTCAGGGTTGCGTTA-2_1	-1.07958	2.39445	Liu_B1	CD14 Mono	Mild/Moderate
liu#AACACGTCATCGGAAG-19_5	12.8261	1.99283	Liu_B3	CD4 T	Healthy
stephenson#AGAGTGGAGATCGATA-MH9143274	-0.964433	2.04767	Stephenson_Ncl	CD14 Mono	Severe/Critical
stephenson#AAAGTAGCATGCAATC-MH9143321	8.74179	8.38236	Stephenson_Ncl	B	Mild/Moderate
stephenson#BGCV07_CGCTATCCATCTATGG-1	-0.851204	1.81079	Stephenson_Cambridge	CD14 Mono	Mild/Moderate
liu#TACACGAGTTCGCGAC-10_2	8.46591	-2.28086	Liu_B2	NK	Severe/Critical
stephenson#S15_AAACGGGTCCTTAATC-1	-1.09695	2.48145	Stephenson_Sanger	CD14 Mono	Mild/Moderate
stephenson#BGCV08_CAGTAACAGCTGTCTA-1	11.4146	2.95208	Stephenson_Cambridge	CD4 T	Mild/Moderate
stephenson#S24_CGTGAGCAGATGAGAG-1	-0.947513	1.63237	Stephenson_Sanger	CD14 Mono	Mild/Moderate
stephenson#CGTCAGGCAATGTTGC-MH8919329	8.08919	-2.04414	Stephenson_Ncl	NK	Severe/Critical
stephenson#BGCV03_GACCAATCATCACGTA-1	8.24964	8.7562	Stephenson_Cambridge	B	Severe/Critical
liu#GTTCGGGTCTGAGGGA-04_4	9.72928	-1.31106	Liu_B3	NKT	Healthy
stephenson#S10_TACTCATTCCAATGGT-1	8.31229	8.38045	Stephenson_Sanger	B	Severe/Critical
stephenson#TGAAAGATCTTGTCAT-MH9143422	8.32803	-1.83173	Stephenson_Ncl	NK	Mild/Moderate
liu#GGTGTTAGTAGCCTCG-19_3	10.9899	0.0587026	Liu_B2	gdT	Healthy
stephenson#S24_CTCACACCACCAGCAC-1	11.9919	2.33424	Stephenson_Sanger	CD4 T	Severe/Critical
liu#GCTGCTTTCGGAAATA-15_2	13.1201	1.797	Liu_B2	CD4 T	Severe/Critical
stephenson#BGCV01_TCGGGACGTGCGAAAC-1	7.64972	-1.77708	Stephenson_Cambridge	NK	Healthy
liu#GAATAAGTCAGCACAT-24_3	12.6677	2.27018	Liu_B2	CD4 T	Severe/Critical
stephenson#S23_CCTATTACATCGGTTA-1	-0.582968	2.02102	Stephenson_Sanger	CD14 Mono	Mild/Moderate
stephenson#TGCGCAGAGAGACTTA-MH9143424	7.77979	-1.93179	Stephenson_Ncl	NK	Mild/Moderate
stephenson#CAGCTAACACTGTTAG-MH9143426	10.8452	2.22387	Stephenson_Ncl	CD4 T	Mild/Moderate
stephenson#ATGGGAGGTCGGCTCA-MH8919327	8.04174	-2.49574	Stephenson_Ncl	NK	Severe/Critical
liu#GGGACCTAGCGATTCT-20_5	12.8239	2.26151	Liu_B3	CD4 T	Healthy
liu#TAGAGCTGTTCTGGTA-10_2	7.90094	-2.31614	Liu_B2	NK	Healthy
stephenson#CATCGAAGTAAAGGAG-MH8919333	10.3487	-0.715589	Stephenson_Ncl	gdT	Healthy
stephenson#GAACCTATCATACGGT-MH9143324	7.66765	-2.40336	Stephenson_Ncl	NK	Mild/Moderate
liu#GGTGAAGCATGCCACG-07_2	12.169	2.94494	Liu_B2	CD4 T	Healthy
liu#TAGACCAAGATGTCGG-06_2	12.2369	1.8321	Liu_B2	CD4 T	Severe/Critical
stephenson#AACTCTTTCAAAGTAG-newcastle004v2	8.08147	-2.45502	Stephenson_Ncl	NK	Severe/Critical
liu#ACTGAGTGTTCTGAAC-19_5	12.0098	2.02996	Liu_B3	CD4 T	Severe/Critical
liu#AGTCTTTGTCAATGTC-13_2	8.05639	8.41284	Liu_B2	B	Severe/Critical
liu#CTGCCTATCATGCTCC-19_3	10.7343	0.656833	Liu_B2	CD8 T	Severe/Critical
liu#GGCAATTCAAAGTGCG-05_4	11.4592	0.106789	Liu_B3	CD8 T	Severe/Critical
liu#CAGCGACGTTACAGAA-19_5	12.6126	2.5185	Liu_B3	CD4 T	Severe/Critical
liu#CGAGCACTCTCCAACC-16_4	11.9533	1.28105	Liu_B3	CD4 T	Severe/Critical
stephenson#BGCV13_CGACCTTTCTCAACTT-1	10.6892	2.57208	Stephenson_Cambridge	CD8 T	Healthy
stephenson#BGCV07_GATTCAGGTGGCCCTA-1	11.5887	2.89128	Stephenson_Cambridge	CD4 T	Mild/Moderate
liu#CATCGAACATATGCTG-10_4	-1.24229	3.63146	Liu_B3	CD14 Mono	Severe/Critical
stephenson#BGCV01_ATCATCTAGCTGGAAC-1	7.75982	-2.61913	Stephenson_Cambridge	NK	Mild/Moderate
stephenson#AGCGGTCTCCGCGGTA-MH9143324	11.0637	0.663073	Stephenson_Ncl	CD4 T	Mild/Moderate
liu#GATCAGTGTAAGAGGA-04_2	7.96087	-2.55417	Liu_B2	NK	Severe/Critical
stephenson#GTTCGGGGTGTCGCTG-MH9143320	10.0297	-1.00729	Stephenson_Ncl	CD8 T	Severe/Critical
stephenson#ATAGACCAGCTAGTGG-MH8919330	12.6271	2.2203	Stephenson_Ncl	CD4 T	Mild/Moderate
stephenson#AACCATGCATCACCCT-MH9143322	11.7021	2.34448	Stephenson_Ncl	CD4 T	Mild/Moderate
stephenson#GGTATTGGTAAAGTCA-MH9143275	7.55855	0.991379	Stephenson_Ncl	Plasma	Mild/Moderate
liu#CACCACTTCTAACTCT-17_3	12.5882	2.59249	Liu_B2	CD4 T	Severe/Critical
liu#CCGTGGAGTTCCCTTG-14_2	8.56291	8.48648	Liu_B2	B	Severe/Critical
liu#AACTCAGAGGCCCTCA-18_3	12.5794	1.8596	Liu_B2	CD4 T	Severe/Critical
stephenson#ACGCCAGAGGCTAGGT-MH9143371	-0.854738	1.40327	Stephenson_Ncl	CD14 Mono	Mild/Moderate
stephenson#CAAGTTGCATGAGCGA-MH9143322	7.9988	0.878927	Stephenson_Ncl	HSPC	Mild/Moderate
liu#CTCGAAAGTCTCTCTG-15_2	11.6452	-0.300704	Liu_B2	MAIT	Healthy
stephenson#CTGTTTACACGAGAGT-newcastle74	7.77773	-2.64378	Stephenson_Ncl	NK	Healthy
liu#GTACTCCGTGTCAATC-10_2	12.0645	2.73018	Liu_B2	CD4 T	Healthy
liu#CACCTTGCATTAGCCA-12_2	7.96822	8.62227	Liu_B2	B	Severe/Critical
stephenson#GTCTCGTAGCTACCTA-MH9143271	7.39353	-1.67234	Stephenson_Ncl	NK	Mild/Moderate
stephenson#TCTGGAAAGCCGGTAA-MH8919332	10.9323	0.898522	Stephenson_Ncl	CD8 T	Healthy
stephenson#TCAGGTAAGCTAGTGG-MH9143320	7.6064	-2.35434	Stephenson_Ncl	NK	Severe/Critical
liu#CAGCATAGTTCACGGC-21_3	12.3727	1.1709	Liu_B2	MAIT	Severe/Critical
stephenson#TGAGAGGGTACCAGTT-MH9143321	8.58451	8.63222	Stephenson_Ncl	B	Mild/Moderate
stephenson#CGACTTCCACAGTCGC-MH9143423	7.64643	-2.44965	Stephenson_Ncl	NK	Mild/Moderate
stephenson#GCAATCAAGTGATCGG-MH8919282	7.62516	-1.95174	Stephenson_Ncl	NK	Healthy
stephenson#CGTGAGCCAAGCGTAG-MH9143270	-0.830357	1.49818	Stephenson_Ncl	CD14 Mono	Mild/Moderate
liu#CCCAGTTGTGCTTCTC-01_4	1.34571	2.67707	Liu_B3	CD16 Mono	Healthy
stephenson#CATGACACAGTCAGCC-newcastle49	0.585312	2.47132	Stephenson_Ncl	CD16 Mono	Severe/Critical
stephenson#TATCAGGGTTCATGGT-MH9179825	-1.01601	2.07852	Stephenson_Ncl	CD14 Mono	Mild/Moderate
stephenson#S24_GAACATCAGAGTCGGT-1	9.84327	-0.677594	Stephenson_Sanger	NKT	Severe/Critical
stephenson#S23_CGCGTTTTCGGTCTAA-1	12.0221	2.17676	Stephenson_Sanger	CD4 T	Mild/Moderate
stephenson#CTACATTCATAGAAAC-MH8919178	12.4465	1.19704	Stephenson_Ncl	CD4 T	Healthy
stephenson#AGATCTGTCCACGCAG-MH9143275	-1.02275	1.72097	Stephenson_Ncl	CD14 Mono	Mild/Moderate
liu#CGTGTCTTCTCCAGGG-05_4	-0.43218	3.22752	Liu_B3	CD14 Mono	Severe/Critical
stephenson#GAAATGAGTGAGTATA-MH9143421	10.6345	-0.0165924	Stephenson_Ncl	CD8 T	Mild/Moderate
stephenson#AGTGTCACACGAGGTA-MH9143424	10.0661	-0.332016	Stephenson_Ncl	NK	Mild/Moderate
stephenson#GGCGTGTGTCGTCTTC-MH9143275	7.75843	1.06603	Stephenson_Ncl	Plasma	Mild/Moderate
stephenson#CTCCTAGGTGTTCGAT-MH9179823	-0.726059	1.95023	Stephenson_Ncl	CD14 Mono	Mild/Moderate
liu#ATTTCTGCACGTCTCT-10_4	-1.35976	3.52594	Liu_B3	CD14 Mono	Severe/Critical
stephenson#S12_TTGACTTCAGCTGGCT-1	8.28806	-2.2091	Stephenson_Sanger	NK	Severe/Critical
liu#GCCTCTAGTCTAACGT-22_3	11.09	1.72625	Liu_B2	CD8 T	Severe/Critical
stephenson#S23_TTCTCAAAGACGCACA-1	7.73762	-2.60544	Stephenson_Sanger	NK	Mild/Moderate
stephenson#TCTCATATCGTTTATC-MH8919328	11.3923	2.06713	Stephenson_Ncl	CD4 T	Severe/Critical
stephenson#GCCTCTACATACAGCT-MH9143421	-1.24192	1.65154	Stephenson_Ncl	CD14 Mono	Mild/Moderate
stephenson#TACGGGCTCTCTTATG-MH9143422	10.6141	-0.51405	Stephenson_Ncl	NKT	Mild/Moderate
stephenson#ACGTCAATCCGAAGAG-MH9179825	-0.952177	2.64885	Stephenson_Ncl	CD14 Mono	Mild/Moderate
stephenson#AGGTCCGTCAGCTTAG-newcastle74	10.0865	-0.623398	Stephenson_Ncl	CD8 T	Healthy
stephenson#AGCATACCAGACGCAA-MH9179825	11.22	2.53234	Stephenson_Ncl	CD4 T	Mild/Moderate
liu#CTCAGAAGTCTTGATG-15_4	12.7293	1.6383	Liu_B3	CD4 T	Severe/Critical
liu#CAAGGCCTCTTAACCT-17_5	13.1133	1.56008	Liu_B3	CD4 T	Healthy
liu#GTCATTTAGTAAGTAC-4_1	8.47386	0.686038	Liu_B1	Platelet	Severe/Critical
liu#CTTTGCGTCTCTGCTG-21_5	10.0416	-0.540605	Liu_B3	intermediate	Healthy
liu#CGGAGTCAGATGCCAG-23_3	12.8021	2.05309	Liu_B2	CD4 T	Severe/Critical
stephenson#GTGCTTCCAATGGAGC-MH9143271	0.572096	2.55522	Stephenson_Ncl	CD16 Mono	Mild/Moderate
liu#TAGTGGTAGTTGTCGT-12_2	7.99147	-2.43134	Liu_B2	NK	Severe/Critical
stephenson#AGCATACAGAAGCCCA-newcastle65	-0.996387	2.44698	Stephenson_Ncl	CD14 Mono	Healthy
stephenson#CCGGTAGCACCACGTG-MH9143272	8.10281	8.35193	Stephenson_Ncl	B	Mild/Moderate
liu#AATCGGTAGCACGCCT-19_3	8.36824	8.66194	Liu_B2	B	Severe/Critical
liu#CTACATTTCTTGTTTG-23_5	10.4128	-0.615733	Liu_B3	CD8 T	Healthy
stephenson#CAGAGAGAGCTCTCGG-MH9143276	10.4585	-0.176688	Stephenson_Ncl	CD8 T	Mild/Moderate
liu#TCAATCTTCTTTAGTC-11_4	11.3142	0.783717	Liu_B3	CD8 T	Severe/Critical
stephenson#TTTCCTCTCGCAGGCT-MH9143371	-1.26625	1.65152	Stephenson_Ncl	CD14 Mono	Mild/Moderate
liu#ATAAGAGAGTCAAGCG-13_4	8.56927	-1.88767	Liu_B3	NK	Severe/Critical
liu#GTATTCTTCGACCAGC-10_4	-1.18079	3.21842	Liu_B3	CD14 Mono	Severe/Critical
liu#ACGAGCCTCTCATTCA-09_2	11.8263	3.09744	Liu_B2	CD4 T	Severe/Critical
stephenson#TCAACGAGTTGGGACA-MH8919331	11.1775	0.987454	Stephenson_Ncl	CD4 T	Mild/Moderate
liu#AGCGGTCAGCGATCCC-15_2	11.5988	0.555734	Liu_B2	CD4 T	Healthy
stephenson#AGAATAGAGATCCCGC-MH8919333	11.0176	0.30303	Stephenson_Ncl	CD8 T	Healthy
stephenson#GGGAGATGTATTCTCT-MH9143420	11.5604	2.34863	Stephenson_Ncl	CD4 T	Mild/Moderate
stephenson#GTTCGGGAGCTGTCTA-MH9143325	-1.11342	2.33702	Stephenson_Ncl	CD14 Mono	Severe/Critical
liu#CGCGGTATCCTACAGA-13_2	12.1563	3.09275	Liu_B2	CD4 T	Healthy
liu#TAGAGCTGTAAGTGTA-09_4	11.569	0.541247	Liu_B3	intermediate	Severe/Critical
liu#GCCTCTAGTATAATGG-05_2	12.0491	2.7418	Liu_B2	CD4 T	Severe/Critical
stephenson#BGCV10_CCAGCGAGTGCTCTTC-1	8.18215	-2.3009	Stephenson_Cambridge	NK	Healthy
stephenson#AGTCTTTCAATGGTCT-MH9143277	-0.511861	2.31329	Stephenson_Ncl	CD14 Mono	Severe/Critical
stephenson#AGCCTAACACATGACT-MH9143270	-0.590659	1.62133	Stephenson_Ncl	CD14 Mono	Mild/Moderate
stephenson#AGTGAGGAGAAACCGC-MH9143272	7.89241	-2.208	Stephenson_Ncl	NK	Mild/Moderate
liu#AGCCTAACAGGATTGG-02_4	-0.240258	3.22874	Liu_B3	CD14 Mono	Severe/Critical
stephenson#TGGTTAGAGAAGGTGA-newcastle49	-1.07884	1.51617	Stephenson_Ncl	CD14 Mono	Severe/Critical
liu#GAACGGATCTTAGCCC-02_4	11.1781	-0.517799	Liu_B3	CD8 T	Healthy
stephenson#BGCV02_CATGACATCCGCGGTA-1	8.63813	0.817651	Stephenson_Cambridge	Platelet	Healthy
liu#TCATTTGTCTGTACGA-17_5	12.9721	1.39732	Liu_B3	CD4 T	Healthy
stephenson#TTATGCTCATCACCCT-MH9143424	8.52102	8.50006	Stephenson_Ncl	B	Mild/Moderate
stephenson#BGCV02_TATTACCCATTATCTC-1	-1.19888	2.43465	Stephenson_Cambridge	CD14 Mono	Healthy
liu#CCTCTGACACGCATCG-13_4	-0.112488	2.87849	Liu_B3	CD14 Mono	Severe/Critical
liu#CTCGAGGTCCCTTGCA-21_5	10.5262	-0.0424744	Liu_B3	gdT	Severe/Critical
stephenson#TAAGAGAGTATATGGA-MH9143426	-0.991326	1.67892	Stephenson_Ncl	CD14 Mono	Mild/Moderate
stephenson#TTTGCGCCAGACACTT-newcastle21	10.3614	-0.622929	Stephenson_Ncl	NKT	Severe/Critical
stephenson#GCCTCTAAGAGGTAGA-MH8919333	11.1434	-0.33974	Stephenson_Ncl	gdT	Healthy
stephenson#BGCV07_TCAGGTATCCTCTAGC-1	-0.98199	1.53939	Stephenson_Cambridge	CD14 Mono	Mild/Moderate
stephenson#CTGCTGTGTGCCTGGT-MH9179824	8.44116	8.50495	Stephenson_Ncl	B	Mild/Moderate
stephenson#AGCAGCCAGGCAATTA-MH8919179	12.2852	2.40607	Stephenson_Ncl	CD4 T	Healthy
liu#AGTGGGATCCTCAATT-12_2	7.89439	8.40985	Liu_B2	B	Healthy
stephenson#CCATTCGGTTCGTGAT-MH8919178	1.32938	2.6216	Stephenson_Ncl	CD16 Mono	Healthy
liu#AAACCTGAGCATGGCA-03_2	11.666	3.10442	Liu_B2	CD4 T	Healthy
liu#GCATGCGCATCCCATC-11_4	-1.343	3.60471	Liu_B3	CD14 Mono	Severe/Critical
liu#AGATCTGAGCCGTCGT-09_2	-0.770344	3.24289	Liu_B2	CD14 Mono	Severe/Critical
liu#CGTTCTGGTGACCAAG-02_4	10.4112	-1.08831	Liu_B3	CD8 T	Severe/Critical
liu#CCGTACTAGCTAGTGG-17_5	12.781	1.52111	Liu_B3	CD4 T	Severe/Critical
stephenson#BGCV12_GGAATAAGTACAAGTA-1	7.75268	-1.92155	Stephenson_Cambridge	NK	Severe/Critical
stephenson#CATCGAATCCACTCCA-MH8919332	10.7068	2.08537	Stephenson_Ncl	CD4 T	Healthy
liu#CGCTTCACATCCGTGG-17_3	12.1881	1.85255	Liu_B2	intermediate	Severe/Critical
stephenson#GCGAGAAAGGAATGGA-MH9179824	7.87762	0.803618	Stephenson_Ncl	NK	Mild/Moderate
liu#TAAACCGCACTTAACG-05_4	-0.83099	3.37252	Liu_B3	CD14 Mono	Severe/Critical
stephenson#S11_GAGGTGAAGAGGTAGA-1	-1.25152	1.75936	Stephenson_Sanger	CD14 Mono	Mild/Moderate
liu#TAGGCATAGACATAAC-22_5	-0.604466	3.08016	Liu_B3	CD14 Mono	Healthy
stephenson#GACAGAGTCAATACCG-MH8919331	11.7258	2.36955	Stephenson_Ncl	CD4 T	Mild/Moderate
liu#GATCGATTCCTATGTT-7_1	8.62302	-2.0855	Liu_B1	NK	Severe/Critical
stephenson#GGTGCGTGTCGCGGTT-MH9143325	1.05914	2.63947	Stephenson_Ncl	CD16 Mono	Severe/Critical
liu#CGGACGTTCCCTTGTG-09_4	-1.45085	3.49684	Liu_B3	CD14 Mono	Severe/Critical
stephenson#BGCV04_GGTGCGTAGGCAATTA-1	11.4718	3.30563	Stephenson_Cambridge	CD4 T	Mild/Moderate
liu#AAAGCAACAGTTCCCT-03_4	12.9054	1.89617	Liu_B3	CD4 T	Severe/Critical
stephenson#CTGATCCGTCCAGTGC-MH9143276	8.0029	-1.65704	Stephenson_Ncl	NK	Mild/Moderate
stephenson#BGCV04_TACCTTAAGCAATATG-1	7.66217	-2.16232	Stephenson_Cambridge	NK	Healthy
liu#CGTAGCGAGCGTTCCG-09_2	12.6845	1.44654	Liu_B2	CD8 T	Healthy
stephenson#S23_TAAGTGCAGCCAACAG-1	-1.16061	1.54833	Stephenson_Sanger	CD14 Mono	Mild/Moderate
stephenson#CTGCGGAAGTTACCCA-newcastle59	-0.28059	1.90713	Stephenson_Ncl	CD14 Mono	Mild/Moderate
stephenson#BGCV06_ACGCCAGAGCGGATCA-1	-0.442945	2.33167	Stephenson_Cambridge	CD14 Mono	Mild/Moderate
stephenson#S12_TCAACGAGTTCTGTTT-1	8.03019	-2.30865	Stephenson_Sanger	NK	Mild/Moderate
stephenson#TCAACGAGTGCACGAA-MH9143320	-1.44649	2.42555	Stephenson_Ncl	CD14 Mono	Severe/Critical
stephenson#GACCAATGTGTAACGG-MH8919282	12.3095	1.55014	Stephenson_Ncl	CD4 T	Healthy
stephenson#BGCV12_CACAGGCAGTAGATGT-1	-0.62788	2.80225	Stephenson_Cambridge	CD14 Mono	Healthy
stephenson#CGTTCTGTCGGAGGTA-MH8919329	11.5384	2.19402	Stephenson_Ncl	CD4 T	Severe/Critical
stephenson#GTACTCCCATTGAGCT-MH9143275	7.64508	0.952591	Stephenson_Ncl	Plasma	Mild/Moderate
liu#AATCGGTTCACTATTC-16_2	8.23658	8.83181	Liu_B2	B	Severe/Critical
liu#CTGCGGAGTCATATGC-06_4	9.82222	2.01153	Liu_B3	RBC	Severe/Critical
stephenson#BGCV04_ACGCAGCGTCGATTGT-1	10.7402	2.90297	Stephenson_Cambridge	CD8 T	Mild/Moderate
stephenson#BGCV09_CAAGGCCGTAAACGCG-1	11.8572	2.29173	Stephenson_Cambridge	CD4 T	Mild/Moderate
stephenson#CAGTAACAGTTAGGTA-MH9143320	0.218133	3.11032	Stephenson_Ncl	DC	Severe/Critical
stephenson#TTGGCAAAGCCTATGT-MH9143271	11.0369	2.48682	Stephenson_Ncl	CD4 T	Mild/Moderate
stephenson#BGCV12_CCTACCACACTGTCGG-1	8.15035	-1.63685	Stephenson_Cambridge	NK	Healthy
stephenson#CCACGGAGTTGATTCG-newcastle74	9.87471	-0.791151	Stephenson_Ncl	NKT	Healthy
liu#CACCACTGTATCACCA-13_2	12.4985	2.81402	Liu_B2	CD4 T	Healthy
liu#CTGCCTAAGTGGAGTC-19_3	10.7043	0.233722	Liu_B2	NKT	Severe/Critical
stephenson#AGACGTTAGCTCCCAG-MH9143426	11.4933	1.77771	Stephenson_Ncl	CD4 T	Mild/Moderate
liu#AGTGTCACAATCACAC-10_2	11.9052	3.03196	Liu_B2	CD4 T	Severe/Critical
stephenson#GTGAAGGCAGCGTCCA-MH9143421	7.99888	-1.83594	Stephenson_Ncl	NK	Mild/Moderate
stephenson#BGCV08_ACGATACTCTGTGCAA-1	10.2906	2.31416	Stephenson_Cambridge	CD4 T	Mild/Moderate
stephenson#TTTGGTTCAGTCGTGC-MH9143320	7.56387	-2.26812	Stephenson_Ncl	NK	Severe/Critical
liu#CCCTCCTGTAAATACG-18_5	10.8987	-0.552812	Liu_B3	CD8 T	Healthy
stephenson#TCGGGACGTAAATGAC-MH9143422	11.2845	2.31832	Stephenson_Ncl	CD4 T	Mild/Moderate
stephenson#CGATCGGCAATCCGAT-MH8919333	8.19692	8.41166	Stephenson_Ncl	B	Healthy
stephenson#BGCV12_CTACATTGTCCGAACC-1	7.75884	-2.85486	Stephenson_Cambridge	NK	Severe/Critical
stephenson#AAATGCCGTCTCTTAT-MH9143272	8.03499	-2.12463	Stephenson_Ncl	NK	Mild/Moderate
stephenson#GAAACTCCATGAGCGA-MH8919330	10.774	2.24299	Stephenson_Ncl	CD4 T	Mild/Moderate
liu#CCCAATCCAGACGCAA-5_1	8.2913	-2.47038	Liu_B1	NK	Mild/Moderate
stephenson#AGCGGTCAGCTAGGCA-MH9143423	7.50758	-2.08107	Stephenson_Ncl	NK	Mild/Moderate
liu#TCGCGAGCATTAACCG-23_3	12.1959	1.7917	Liu_B2	CD4 T	Severe/Critical
liu#AGGTCCGTCTAACTGG-24_5	12.364	1.36701	Liu_B3	CD4 T	Severe/Critical
stephenson#TACGGTATCTTGGGTA-MH8919333	7.8756	-2.37961	Stephenson_Ncl	NK	Healthy
liu#CGATGTAAGATCTGCT-23_3	12.6684	1.52512	Liu_B2	CD4 T	Healthy
liu#AAACCTGTCGAACTGT-19_3	12.4722	2.42052	Liu_B2	CD4 T	Healthy
stephenson#ATGTGTGAGCTCTCGG-newcastle004v2	7.77927	-2.26665	Stephenson_Ncl	NK	Severe/Critical
liu#GGCTGGTGTCTAGAGG-01_2	11.9192	0.646362	Liu_B2	unassigned	Severe/Critical
liu#ATCACGACAAAGGCGT-13_2	-0.208226	2.78003	Liu_B2	CD14 Mono	Severe/Critical
stephenson#CCTTACGGTAAGAGGA-MH9143325	8.47922	8.47848	Stephenson_Ncl	B	Severe/Critical
stephenson#GATGAGGCACTCTGTC-MH9179823	8.65297	8.32193	Stephenson_Ncl	B	Mild/Moderate
stephenson#GATGAGGCATATACGC-MH9179823	12.0068	1.88145	Stephenson_Ncl	CD4 T	Mild/Moderate
stephenson#GCATGTATCCTCCTAG-MH8919282	10.8349	2.10645	Stephenson_Ncl	CD8 T	Healthy
stephenson#TATCAGGAGTTGTAGA-MH9143270	7.85287	-1.67911	Stephenson_Ncl	NK	Mild/Moderate
stephenson#S10_GCACTCTCATGCCACG-1	-1.00187	1.506	Stephenson_Sanger	CD14 Mono	Severe/Critical
stephenson#BGCV03_AAGGTTCTCTCCGGTT-1	8.1792	8.14199	Stephenson_Cambridge	B	Mild/Moderate
liu#TAGTGGTCAATAAGCA-14_2	10.3084	-1.13309	Liu_B2	gdT	Healthy
stephenson#S23_CATCAGAGTGTATGGG-1	11.5727	3.05857	Stephenson_Sanger	CD4 T	Severe/Critical
liu#AGGCCGTAGCCCAGCT-23_3	-0.513557	3.27657	Liu_B2	CD16 Mono	Severe/Critical
stephenson#GCTTGAAAGGTGACCA-MH9143371	-0.939131	1.48884	Stephenson_Ncl	CD14 Mono	Mild/Moderate
stephenson#TAAGCGTAGGGATGGG-MH9143324	9.70499	-0.705289	Stephenson_Ncl	gdT	Mild/Moderate
liu#CGTCCATGTACTCGCG-03_4	-1.47383	3.21961	Liu_B3	CD14 Mono	Severe/Critical
liu#GTCGTAAAGATAGCAT-16_4	11.9452	2.08651	Liu_B3	CD4 T	Severe/Critical
stephenson#CACATTTAGATAGTCA-MH9143276	-0.219801	2.01434	Stephenson_Ncl	CD14 Mono	Mild/Moderate
liu#CAAGATCAGCGAAGGG-12_4	12.8452	1.91149	Liu_B3	CD4 T	Severe/Critical
stephenson#CGATGGCTCTCAACTT-MH9143326	7.64277	-2.07482	Stephenson_Ncl	NK	Mild/Moderate
stephenson#GTTCGGGCAGACAAAT-newcastle65	1.32046	2.63292	Stephenson_Ncl	CD16 Mono	Healthy
liu#TACGGATGTACCGGCT-14_4	-1.04319	2.82701	Liu_B3	CD14 Mono	Severe/Critical
stephenson#AACCATGCAGATAATG-MH9143324	0.588295	2.48105	Stephenson_Ncl	CD16 Mono	Mild/Moderate
stephenson#BGCV08_CACATTTTCCACGCAG-1	11.604	2.98461	Stephenson_Cambridge	CD4 T	Mild/Moderate
liu#CCTTCGATCCCTAACC-1_1	-1.5004	3.58701	Liu_B1	CD14 Mono	Severe/Critical
liu#AGCTCCTCAGTCACTA-13_4	12.4628	1.04567	Liu_B3	CD4 T	Healthy
liu#CTAGCCTGTGTCCTCT-10_4	11.144	0.192679	Liu_B3	CD8 T	Severe/Critical
liu#GGCTCGATCTGGTGTA-10_2	10.0591	-1.18826	Liu_B2	gdT	Healthy
liu#AACTCTTGTTCACGGC-15_4	11.0179	-0.652082	Liu_B3	CD8 T	Severe/Critical
liu#GTCATTTTCTCGATGA-13_2	12.4055	1.81205	Liu_B2	CD4 T	Severe/Critical
liu#TGTCCCATCACCTCGT-17_5	13.0224	1.4528	Liu_B3	CD4 T	Healthy
stephenson#AGGTCCGCAATTCCTT-MH8919282	11.166	2.99589	Stephenson_Ncl	CD4 T	Healthy
stephenson#ATTATCCAGCACCGTC-MH9143275	8.48248	0.827733	Stephenson_Ncl	Platelet	Mild/Moderate
liu#GCGACCACACACTGCG-08_2	10.4421	-0.882846	Liu_B2	CD8 T	Severe/Critical
stephenson#ACACCCTCATTACCTT-MH8919326	10.6906	-0.877817	Stephenson_Ncl	gdT	Mild/Moderate
liu#GACTAACCAAGAAAGG-7_1	1.30687	2.70834	Liu_B1	CD16 Mono	Healthy
stephenson#CGTGAGCCAGACAGGT-MH9179823	11.2294	0.0304614	Stephenson_Ncl	CD8 T	Mild/Moderate
stephenson#CTACACCGTCACACGC-MH9143273	8.3979	8.04453	Stephenson_Ncl	B	Severe/Critical
stephenson#ACATGGTAGTCCATAC-MH9179826	-0.298058	3.00289	Stephenson_Ncl	CD16 Mono	Severe/Critical
liu#ATGTGTGAGCCTTGAT-03_4	12.7802	1.36831	Liu_B3	CD4 T	Severe/Critical
liu#CACTCCACAAGCTGGA-08_4	-0.892985	3.23069	Liu_B3	CD14 Mono	Severe/Critical
stephenson#TGACTAGCACAACGCC-MH9179825	-0.275326	2.83388	Stephenson_Ncl	CD14 Mono	Mild/Moderate
stephenson#TCACGAAGTTCAGTAC-newcastle004v2	-1.22122	2.3019	Stephenson_Ncl	CD14 Mono	Severe/Critical
stephenson#CTCGAGGAGCTACCGC-MH9179824	11.8831	3.09685	Stephenson_Ncl	CD4 T	Mild/Moderate
liu#CGGACGTCATTGTGCA-15_4	12.9565	2.24807	Liu_B3	CD4 T	Severe/Critical
stephenson#AGTGAGGAGTTAACGA-MH9143371	0.48537	2.23338	Stephenson_Ncl	CD16 Mono	Mild/Moderate
liu#GGCAATTCAGTATCTG-03_2	10.6426	1.43658	Liu_B2	CD8 T	Severe/Critical
stephenson#S12_CCACCTAGTCTCATCC-1	-0.531192	2.09861	Stephenson_Sanger	CD14 Mono	Mild/Moderate
liu#CGCCAAGAGATCCGAG-13_4	-1.13382	2.77856	Liu_B3	CD14 Mono	Severe/Critical
stephenson#S16_TGATTTCTCGTGGACC-1	8.0173	-2.50613	Stephenson_Sanger	NK	Mild/Moderate
stephenson#BGCV05_GGACATTAGACTAGGC-1	11.5148	2.48053	Stephenson_Cambridge	Platelet	Mild/Moderate
liu#TGAGCCGTCGCTTAGA-17_3	9.7058	-0.752191	Liu_B2	gdT	Healthy
stephenson#BGCV06_TTCTACAGTGAGGGTT-1	8.53007	8.32729	Stephenson_Cambridge	B	Severe/Critical
liu#TACCTTAGTGGTCTCG-19_5	13.1668	2.10007	Liu_B3	CD4 T	Severe/Critical
stephenson#CAACCAAGTAGCGCTC-MH9143273	12.7251	1.38752	Stephenson_Ncl	CD4 T	Severe/Critical
stephenson#TGGCTGGCAGCTATTG-MH9143273	11.0313	2.85648	Stephenson_Ncl	CD4 T	Severe/Critical
[truncated: 198,001+ more rows]

## Sheet: FigS1
	ARI (batch)	ARI (cell type)	ASW (batch)	ASW (cell type)
Raw	0.200159	0.409312	-0.0815947	-0.0260149
fastMNN	0.0328392	0.458682	-0.108932	0.118335
fastMNN-h	0.0270977	0.483101	-0.10927	0.0989365
SeuratRPCA-h	0.0130065	0.492249	-0.0900222	0.159385
SeuratRPCA	0.0127897	0.535172	-0.0930294	0.221818
scMerge2	0.0179019	0.565885	-0.125464	0.0394916
scMerge2-h	0.0142846	0.649943	-0.102407	0.149162

[truncated: 13 more sheets: FigS2, FigS3, FigS4, FigS5, FigS6, FigS7, FigS8, FigS9, FigS13, FigS14, FigS15, FigS17, FigS18]
